# Supplementary material for: Enteroflow: Automated Pipeline for In Silico Characterization of Enterococcus faecium/faecalis Isolates from Short Reads
Source: Int J Mol Sci. 2025 Sep 26;26(19):9441. doi: 10.3390/ijms26199441 (PMC12524369; doi:10.3390/ijms26199441)
Supplement: Supplementary file 1 [file ijms-26-09441-s001.zip]

Archive with 3 entries (3 files):
- Supplementary Table S1_enteroflow.xlsx
- Supplementary Table S2_nullarbor.xlsx
- Supplementary Table S3_bactopia.xlsx
