# Supplementary material for: Enteroflow: Automated Pipeline for In Silico Characterization of Enterococcus faecium/faecalis Isolates from Short Reads
Source: Int J Mol Sci. 2025 Sep 26;26(19):9441. doi: 10.3390/ijms26199441 (PMC12524369; doi:10.3390/ijms26199441)
Supplement: Supplementary file 1 [file ijms-26-09441-s001.zip › Supplementary Table S1_enteroflow.xlsx]

## Sheet: mlst_results
21105516-16-8-ENT_S16_L001_assembly/21105516-16-8-ENT_S16_L001_scaffolds.fasta	efaecalis	22	gdh(1)	gyd(7)	pstS(10)	gki(1)	aroE(1)	xpt(10)	yqiL(1)
23062477_S_ENT_S106_assembly/23062477_S_ENT_S106_scaffolds.fasta	efaecalis	593	gdh(14)	gyd(2)	pstS(17)	gki(1)	aroE(3)	xpt(3)	yqiL(17)
23062880_S_ENT_S121_assembly/23062880_S_ENT_S121_scaffolds.fasta	efaecium	-	atpA(20)	ddl(9)	gdh(6)	purK(3)	gyd(1)	pstS(117)	adk(37)
23065136_F_ENT_S232_assembly/23065136_F_ENT_S232_scaffolds.fasta	efaecalis	843	gdh(3)	gyd(6)	pstS(11)	gki(72)	aroE(78)	xpt(20)	yqiL(22)
23067068_F_ENT_S229_assembly/23067068_F_ENT_S229_scaffolds.fasta	efaecalis	409	gdh(1)	gyd(7)	pstS(69)	gki(1)	aroE(1)	xpt(10)	yqiL(1)
23077594_S_ENT_S67_assembly/23077594_S_ENT_S67_scaffolds.fasta	efaecalis	100	gdh(34)	gyd(2)	pstS(17)	gki(37)	aroE(29)	xpt(23)	yqiL(6)
23077615_S_ENT_S71_assembly/23077615_S_ENT_S71_scaffolds.fasta	efaecalis	-	gdh(15)	gyd(1)	pstS(~33)	gki(107)	aroE(3)	xpt(15)	yqiL(8)
23078472_F_ENT_S256_assembly/23078472_F_ENT_S256_scaffolds.fasta	efaecalis	1291	gdh(41)	gyd(7)	pstS(30)	gki(17)	aroE(1)	xpt(2)	yqiL(9)
23095499_S_ENT_S258_assembly/23095499_S_ENT_S258_scaffolds.fasta	efaecalis	843	gdh(3)	gyd(6)	pstS(11)	gki(72)	aroE(78)	xpt(20)	yqiL(22)
23098082_S_ENT_S257_assembly/23098082_S_ENT_S257_scaffolds.fasta	efaecium	-	atpA(143)	ddl(8)	gdh(8)	purK(22)	gyd(10)	pstS(10)	adk(6)

## Sheet: plasmidfinder_results
#FILE	SEQUENCE	START	END	STRAND	GENE	COVERAGE	COVERAGE_MAP	GAPS	%COVERAGE	%IDENTITY	DATABASE	ACCESSION	PRODUCT	RESISTANCE
21105516-16-8-ENT_S16_L001_assembly/21105516-16-8-ENT_S16_L001_scaffolds.fasta	NODE_17_length_2892_cov_25.867175	1	778	+	rep7a_17_CDS4(pS194)	168-945/945	..=============	0/0	82.33	100.00	plasmidfinder	NC005564	rep7a_17_CDS4(pS194)_NC005564
21105516-16-8-ENT_S16_L001_assembly/21105516-16-8-ENT_S16_L001_scaffolds.fasta	NODE_5_length_216500_cov_23.563910	149890	151047	+	repUS40_1_repB(pE394)	1-1158/1158	===============	0/0	100.00	100.00	plasmidfinder	KP399637	repUS40_1_repB(pE394)_KP399637
21105516-16-8-ENT_S16_L001_assembly/21105516-16-8-ENT_S16_L001_scaffolds.fasta	NODE_9_length_65669_cov_35.682260	15447	16652	+	repUS43_1_CDS12738(DOp1)	1-1206/1206	===============	0/0	100.00	100.00	plasmidfinder	CP003584	repUS43_1_CDS12738(DOp1)_CP003584
21105516-16-8-ENT_S16_L001_assembly/21105516-16-8-ENT_S16_L001_scaffolds.fasta	NODE_9_length_65669_cov_35.682260	33487	34500	-	rep9b_2_prgW(EF62pC)	1-1014/1014	===============	0/0	100.00	96.84	plasmidfinder	CP002494	rep9b_2_prgW(EF62pC)_CP002494
23062477_S_ENT_S106_assembly/23062477_S_ENT_S106_scaffolds.fasta	NODE_9_length_51491_cov_68.417569	2314	3324	+	rep9a_1_repA(pAD1)	1-1011/1011	===============	0/0	100.00	95.25	plasmidfinder	L01794	rep9a_1_repA(pAD1)_L01794
23062477_S_ENT_S106_assembly/23062477_S_ENT_S106_scaffolds.fasta	NODE_9_length_51491_cov_68.417569	21574	22779	-	repUS43_1_CDS12738(DOp1)	1-1206/1206	===============	0/0	100.00	100.00	plasmidfinder	CP003584	repUS43_1_CDS12738(DOp1)_CP003584
23062477_S_ENT_S106_assembly/23062477_S_ENT_S106_scaffolds.fasta	NODE_9_length_51491_cov_68.417569	39034	39811	+	rep7a_17_CDS4(pS194)	168-945/945	..=============	0/0	82.33	100.00	plasmidfinder	NC005564	rep7a_17_CDS4(pS194)_NC005564
23062880_S_ENT_S121_assembly/23062880_S_ENT_S121_scaffolds.fasta	NODE_10_length_39433_cov_13.936422	34394	35810	-	rep1_1_repE(pAMbeta)	75-1491/1491	===============	0/0	95.04	97.04	plasmidfinder	AF007787	rep1_1_repE(pAMbeta)_AF007787
23062880_S_ENT_S121_assembly/23062880_S_ENT_S121_scaffolds.fasta	NODE_19_length_1233_cov_5.032550	121	1161	+	repUS15_1_repA(DO3)	1-1041/1041	===============	0/0	100.00	99.52	plasmidfinder	CP003586	repUS15_1_repA(DO3)_CP003586
23065136_F_ENT_S232_assembly/23065136_F_ENT_S232_scaffolds.fasta	NODE_7_length_31862_cov_70.189838	154	1164	-	rep9b_4_repA2(pTEF2)	1-1011/1011	===============	0/0	100.00	99.80	plasmidfinder	AE016831	rep9b_4_repA2(pTEF2)_AE016831
23065136_F_ENT_S232_assembly/23065136_F_ENT_S232_scaffolds.fasta	NODE_8_length_31833_cov_92.595667	2125	3135	+	rep9a_1_repA(pAD1)	1-1011/1011	===============	0/0	100.00	95.25	plasmidfinder	L01794	rep9a_1_repA(pAD1)_L01794
23065136_F_ENT_S232_assembly/23065136_F_ENT_S232_scaffolds.fasta	NODE_8_length_31833_cov_92.595667	21385	22590	-	repUS43_1_CDS12738(DOp1)	1-1206/1206	===============	0/0	100.00	99.92	plasmidfinder	CP003584	repUS43_1_CDS12738(DOp1)_CP003584
23067068_F_ENT_S229_assembly/23067068_F_ENT_S229_scaffolds.fasta	NODE_7_length_31833_cov_180.304446	2125	3135	+	rep9a_1_repA(pAD1)	1-1011/1011	===============	0/0	100.00	95.25	plasmidfinder	L01794	rep9a_1_repA(pAD1)_L01794
23067068_F_ENT_S229_assembly/23067068_F_ENT_S229_scaffolds.fasta	NODE_7_length_31833_cov_180.304446	21385	22590	-	repUS43_1_CDS12738(DOp1)	1-1206/1206	===============	0/0	100.00	99.92	plasmidfinder	CP003584	repUS43_1_CDS12738(DOp1)_CP003584
23077594_S_ENT_S67_assembly/23077594_S_ENT_S67_scaffolds.fasta	NODE_10_length_18752_cov_57.295090	13152	14162	+	rep9a_1_repA(pAD1)	1-1011/1011	===============	0/0	100.00	95.25	plasmidfinder	L01794	rep9a_1_repA(pAD1)_L01794
23077594_S_ENT_S67_assembly/23077594_S_ENT_S67_scaffolds.fasta	NODE_8_length_32657_cov_105.684541	13530	14735	-	repUS43_1_CDS12738(DOp1)	1-1206/1206	===============	0/0	100.00	100.00	plasmidfinder	CP003584	repUS43_1_CDS12738(DOp1)_CP003584
23077594_S_ENT_S67_assembly/23077594_S_ENT_S67_scaffolds.fasta	NODE_8_length_32657_cov_105.684541	30990	31767	+	rep7a_17_CDS4(pS194)	168-945/945	..=============	0/0	82.33	100.00	plasmidfinder	NC005564	rep7a_17_CDS4(pS194)_NC005564
23078472_F_ENT_S256_assembly/23078472_F_ENT_S256_scaffolds.fasta	NODE_13_length_8489_cov_120.212672	6588	7598	+	rep9a_1_repA(pAD1)	1-1011/1011	===============	0/0	100.00	95.15	plasmidfinder	L01794	rep9a_1_repA(pAD1)_L01794
23078472_F_ENT_S256_assembly/23078472_F_ENT_S256_scaffolds.fasta	NODE_19_length_2918_cov_132.660683	1869	2882	+	rep9b_2_prgW(EF62pC)	1-1014/1014	===============	0/0	100.00	100.00	plasmidfinder	CP002494	rep9b_2_prgW(EF62pC)_CP002494
23078472_F_ENT_S256_assembly/23078472_F_ENT_S256_scaffolds.fasta	NODE_9_length_26269_cov_129.577008	15820	17025	-	repUS43_1_CDS12738(DOp1)	1-1206/1206	===============	0/0	100.00	100.00	plasmidfinder	CP003584	repUS43_1_CDS12738(DOp1)_CP003584
23095499_S_ENT_S258_assembly/23095499_S_ENT_S258_scaffolds.fasta	NODE_6_length_77114_cov_116.235936	34945	35958	-	rep9b_2_prgW(EF62pC)	1-1014/1014	===============	0/0	100.00	100.00	plasmidfinder	CP002494	rep9b_2_prgW(EF62pC)_CP002494
23095499_S_ENT_S258_assembly/23095499_S_ENT_S258_scaffolds.fasta	NODE_7_length_32037_cov_155.708461	9398	10603	+	repUS43_1_CDS12738(DOp1)	1-1206/1206	===============	0/0	100.00	99.92	plasmidfinder	CP003584	repUS43_1_CDS12738(DOp1)_CP003584
23095499_S_ENT_S258_assembly/23095499_S_ENT_S258_scaffolds.fasta	NODE_7_length_32037_cov_155.708461	28853	29863	-	rep9a_1_repA(pAD1)	1-1011/1011	===============	0/0	100.00	95.25	plasmidfinder	L01794	rep9a_1_repA(pAD1)_L01794

## Sheet: pointfinder
#FILE	Mutation	Nucleotide change	Amino acid change	Resistance	PMID
/home/izslt/enteroflow//fasta_temporary/points_temporary//23062880_S_ENT_S121_enterococcus_faecium_PointFinder_results.txt	pbp5 p.V24A	GTA -> GCA	V -> A	Ampicillin	25182648
/home/izslt/enteroflow//fasta_temporary/points_temporary//23062880_S_ENT_S121_enterococcus_faecium_PointFinder_results.txt	pbp5 p.S27G	AGT -> GGT	S -> G	Ampicillin	25182648
/home/izslt/enteroflow//fasta_temporary/points_temporary//23062880_S_ENT_S121_enterococcus_faecium_PointFinder_results.txt	pbp5 p.R34Q	CGG -> CAG	R -> Q	Ampicillin	25182648
/home/izslt/enteroflow//fasta_temporary/points_temporary//23062880_S_ENT_S121_enterococcus_faecium_PointFinder_results.txt	pbp5 p.G66E	GGA -> GAA	G -> E	Ampicillin	25182648
/home/izslt/enteroflow//fasta_temporary/points_temporary//23062880_S_ENT_S121_enterococcus_faecium_PointFinder_results.txt	pbp5 p.E100Q	GAG -> CAG	E -> Q	Ampicillin	25182648
/home/izslt/enteroflow//fasta_temporary/points_temporary//23062880_S_ENT_S121_enterococcus_faecium_PointFinder_results.txt	pbp5 p.K144Q	AAA -> CAA	K -> Q	Ampicillin	25182648
/home/izslt/enteroflow//fasta_temporary/points_temporary//23062880_S_ENT_S121_enterococcus_faecium_PointFinder_results.txt	pbp5 p.T172A	ACA -> GCA	T -> A	Ampicillin	25182648
/home/izslt/enteroflow//fasta_temporary/points_temporary//23062880_S_ENT_S121_enterococcus_faecium_PointFinder_results.txt	pbp5 p.L177I	TTA -> ATA	L -> I	Ampicillin	25182648
/home/izslt/enteroflow//fasta_temporary/points_temporary//23062880_S_ENT_S121_enterococcus_faecium_PointFinder_results.txt	pbp5 p.A216S	GCA -> TCC	A -> S	Ampicillin	25182648
/home/izslt/enteroflow//fasta_temporary/points_temporary//23062880_S_ENT_S121_enterococcus_faecium_PointFinder_results.txt	pbp5 p.T324A	ACA -> GCA	T -> A	Ampicillin	25182648
/home/izslt/enteroflow//fasta_temporary/points_temporary//23062880_S_ENT_S121_enterococcus_faecium_PointFinder_results.txt	pbp5 p.N496K	AAT -> AAA	N -> K	Ampicillin	25182648
/home/izslt/enteroflow//fasta_temporary/points_temporary//23062880_S_ENT_S121_enterococcus_faecium_PointFinder_results.txt	pbp5 p.A499T	GCA -> ACA	A -> T	Ampicillin	25182648
/home/izslt/enteroflow//fasta_temporary/points_temporary//23062880_S_ENT_S121_enterococcus_faecium_PointFinder_results.txt	pbp5 p.E525D	GAG -> GAT	E -> D	Ampicillin	25182648
/home/izslt/enteroflow//fasta_temporary/points_temporary//23098082_S_ENT_S257_enterococcus_faecium_PointFinder_results.txt	pbp5 p.V24A	GTA -> GCA	V -> A	Ampicillin	25182648
/home/izslt/enteroflow//fasta_temporary/points_temporary//23098082_S_ENT_S257_enterococcus_faecium_PointFinder_results.txt	pbp5 p.S27G	AGT -> GGT	S -> G	Ampicillin	25182648
/home/izslt/enteroflow//fasta_temporary/points_temporary//23098082_S_ENT_S257_enterococcus_faecium_PointFinder_results.txt	pbp5 p.K144Q	AAA -> CAA	K -> Q	Ampicillin	25182648
/home/izslt/enteroflow//fasta_temporary/points_temporary//23098082_S_ENT_S257_enterococcus_faecium_PointFinder_results.txt	pbp5 p.T324A	ACA -> GCA	T -> A	Ampicillin	25182648

## Sheet: quast_transposed_report
Assembly	# contigs (>= 0 bp)	# contigs (>= 1000 bp)	# contigs (>= 5000 bp)	# contigs (>= 10000 bp)	# contigs (>= 25000 bp)	# contigs (>= 50000 bp)	Total length (>= 0 bp)	Total length (>= 1000 bp)	Total length (>= 5000 bp)	Total length (>= 10000 bp)	Total length (>= 25000 bp)	Total length (>= 50000 bp)	# contigs	Largest contig	Total length	N50	N90	auN	L50	L90	# N's per 100 kbp
21105516-16-8-ENT_S16_L001_scaffolds	153	18	15	15	14	11	2965933	2909283	2899863	2899863	2874999	2761521	32	1011054	2917581	511196	65669	519332.7	2	9	20.56
23062477_S_ENT_S106_scaffolds	86	14	11	10	10	9	2840655	2808968	2798792	2793352	2793352	2754274	37	758970	2821777	421794	189336	454828.8	3	7	3.54
23062880_S_ENT_S121_scaffolds	98	22	15	15	12	9	2697472	2671122	2656657	2656657	2607092	2509808	35	1012018	2678631	405098	59985	523069.6	2	8	11.20
23065136_F_ENT_S232_scaffolds	282	17	14	13	8	6	2891383	2821337	2811417	2803429	2715809	2652114	25	1444838	2826942	1444838	218654	861196.0	1	5	10.97
23067068_F_ENT_S229_scaffolds	441	14	12	11	7	5	2950007	2836566	2829467	2823258	2754691	2676296	15	1428858	2837137	1428858	204930	866867.1	1	5	21.15
23077594_S_ENT_S67_scaffolds	114	11	10	10	8	7	2892414	2846440	2842274	2842274	2803045	2770388	44	741962	2865508	506797	193347	495714.9	3	6	6.98
23077615_S_ENT_S71_scaffolds	97	11	8	8	7	6	2732292	2694029	2682881	2682881	2669018	2632975	40	1283258	2710363	623867	142520	812473.1	2	5	25.83
23078472_F_ENT_S256_scaffolds	474	20	15	12	9	6	3013686	2894872	2877377	2855640	2798977	2700507	25	607678	2897995	511509	271619	448844.9	3	6	24.50
23095499_S_ENT_S258_scaffolds	125	17	12	10	7	6	2922507	2885486	2870675	2856464	2811003	2778966	36	848651	2896814	623310	260654	578632.6	2	5	6.90
23098082_S_ENT_S257_scaffolds	54	12	10	10	10	8	2770863	2752820	2746350	2746350	2746350	2676386	21	852864	2758008	497839	128911	503023.3	3	7	7.25

## Sheet: resfinder_results
#FILE	SEQUENCE	START	END	STRAND	GENE	COVERAGE	COVERAGE_MAP	GAPS	%COVERAGE	%IDENTITY	DATABASE	ACCESSION	PRODUCT	RESISTANCE
21105516-16-8-ENT_S16_L001_assembly/21105516-16-8-ENT_S16_L001_scaffolds.fasta	NODE_17_length_2892_cov_25.867175	786	1634	+	str_2	1-849/849	===============	0/0	100.00	99.88	resfinder	FN435330	str	Streptomycin
21105516-16-8-ENT_S16_L001_assembly/21105516-16-8-ENT_S16_L001_scaffolds.fasta	NODE_5_length_216500_cov_23.563910	133200	134627	+	fexA_1	1-1428/1428	===============	0/0	100.00	99.65	resfinder	AJ549214	fexA	Chloramphenicol;Florfenicol
21105516-16-8-ENT_S16_L001_assembly/21105516-16-8-ENT_S16_L001_scaffolds.fasta	NODE_5_length_216500_cov_23.563910	135315	137282	+	optrA_1	1-1968/1968	===============	0/0	100.00	99.95	resfinder	KP399637	optrA	Chloramphenicol;Florfenicol;Linezolid
21105516-16-8-ENT_S16_L001_assembly/21105516-16-8-ENT_S16_L001_scaffolds.fasta	NODE_8_length_68793_cov_16.155739	56593	58089	+	lsa(A)_1	1-1497/1497	===============	0/0	100.00	99.33	resfinder	AY225127	lsa(A)	Clindamycin;Dalfopristin;Lincomycin;Pristinamycin_IIA;Virginiamycin_M
21105516-16-8-ENT_S16_L001_assembly/21105516-16-8-ENT_S16_L001_scaffolds.fasta	NODE_9_length_65669_cov_35.682260	24926	26845	+	tet(M)_10	1-1920/1920	===============	0/0	100.00	96.46	resfinder	EU182585	tet(M)	Doxycycline;Minocycline;Tetracycline
21105516-16-8-ENT_S16_L001_assembly/21105516-16-8-ENT_S16_L001_scaffolds.fasta	NODE_9_length_65669_cov_35.682260	27039	28415	+	tet(L)_2	1-1377/1377	===============	0/0	100.00	100.00	resfinder	M29725	tet(L)	Doxycycline;Minocycline;Tetracycline;Tigecycline
21105516-16-8-ENT_S16_L001_assembly/21105516-16-8-ENT_S16_L001_scaffolds.fasta	NODE_9_length_65669_cov_35.682260	39401	40163	+	erm(B)_18	1-762/762	========/======	1/1	100.00	99.08	resfinder	X66468	erm(B)	Clindamycin;Erythromycin;Lincomycin;Pristinamycin_IA;Quinupristin;Virginiamycin_S
23062477_S_ENT_S106_assembly/23062477_S_ENT_S106_scaffolds.fasta	NODE_11_length_5440_cov_46.171466	3902	4387	+	dfrG_1	1-486/498	===============	0/0	97.59	100.00	resfinder	AB205645	dfrG	Trimethoprim
23062477_S_ENT_S106_assembly/23062477_S_ENT_S106_scaffolds.fasta	NODE_13_length_2833_cov_931.186992	1793	2278	+	lnu(A)_1	1-486/486	===============	0/0	100.00	93.00	resfinder	M14039	lnu(A)	Lincomycin
23062477_S_ENT_S106_assembly/23062477_S_ENT_S106_scaffolds.fasta	NODE_14_length_2732_cov_79.594626	146	1054	+	ant(6)-Ia_1	1-909/909	===============	0/0	100.00	99.34	resfinder	AF330699	ant(6)-Ia	Streptomycin
23062477_S_ENT_S106_assembly/23062477_S_ENT_S106_scaffolds.fasta	NODE_14_length_2732_cov_79.594626	1686	2480	+	aph(3')-III_1	1-795/795	===============	0/0	100.00	100.00	resfinder	M26832	aph(3')-III	Amikacin;Butirosin;Isepamicin;Kanamycin;Lividomycin;Neomycin;Paromomycin;Ribostamycin
23062477_S_ENT_S106_assembly/23062477_S_ENT_S106_scaffolds.fasta	NODE_1_length_758970_cov_29.677354	657050	658546	-	lsa(A)_3	1-1497/1497	===============	0/0	100.00	99.40	resfinder	AY737526	lsa(A)	Clindamycin;Dalfopristin;Lincomycin;Pristinamycin_IIA;Virginiamycin_M
23062477_S_ENT_S106_assembly/23062477_S_ENT_S106_scaffolds.fasta	NODE_7_length_189336_cov_33.083162	30763	32730	-	optrA_13	1-1968/1968	===============	0/0	100.00	100.00	resfinder	KX620939	optrA	Chloramphenicol;Florfenicol;Linezolid
23062477_S_ENT_S106_assembly/23062477_S_ENT_S106_scaffolds.fasta	NODE_7_length_189336_cov_33.083162	40612	42039	+	fexA_1	1-1428/1428	===============	0/0	100.00	99.72	resfinder	AJ549214	fexA	Chloramphenicol;Florfenicol
23062477_S_ENT_S106_assembly/23062477_S_ENT_S106_scaffolds.fasta	NODE_9_length_51491_cov_68.417569	8122	8769	-	cat_5	1-648/648	===============	0/0	100.00	98.92	resfinder	U35036	cat	Chloramphenicol
23062477_S_ENT_S106_assembly/23062477_S_ENT_S106_scaffolds.fasta	NODE_9_length_51491_cov_68.417569	9811	11187	-	tet(L)_2	1-1377/1377	===============	0/0	100.00	100.00	resfinder	M29725	tet(L)	Doxycycline;Minocycline;Tetracycline;Tigecycline
23062477_S_ENT_S106_assembly/23062477_S_ENT_S106_scaffolds.fasta	NODE_9_length_51491_cov_68.417569	11381	13300	-	tet(M)_10	1-1920/1920	===============	0/0	100.00	96.46	resfinder	EU182585	tet(M)	Doxycycline;Minocycline;Tetracycline
23062477_S_ENT_S106_assembly/23062477_S_ENT_S106_scaffolds.fasta	NODE_9_length_51491_cov_68.417569	39819	40667	+	str_2	1-849/849	===============	0/0	100.00	99.88	resfinder	FN435330	str	Streptomycin
23062477_S_ENT_S106_assembly/23062477_S_ENT_S106_scaffolds.fasta	NODE_9_length_51491_cov_68.417569	50917	51491	-	erm(B)_6	172-747/747	...=====/======	1/1	76.97	99.48	resfinder	AF242872	erm(B)	Clindamycin;Erythromycin;Lincomycin;Pristinamycin_IA;Quinupristin;Virginiamycin_S
23062880_S_ENT_S121_assembly/23062880_S_ENT_S121_scaffolds.fasta	NODE_4_length_227990_cov_35.614075	37501	38049	-	aac(6')-Ii_1	1-549/549	===============	0/0	100.00	99.64	resfinder	L12710	aac(6')-Ii	Dibekacin;Gentamicin;Netilmicin;Sisomicin;Tobramycin
23062880_S_ENT_S121_assembly/23062880_S_ENT_S121_scaffolds.fasta	NODE_6_length_158775_cov_38.778113	80669	82147	-	msr(C)_1	1-1479/1479	===============	0/0	100.00	98.99	resfinder	AY004350	msr(C)	Erythromycin;Pristinamycin_IA;Quinupristin;Telithromycin;Virginiamycin_S
23065136_F_ENT_S232_assembly/23065136_F_ENT_S232_scaffolds.fasta	NODE_12_length_12442_cov_90.100687	4011	5495	+	lsa(E)_1	1-1485/1485	===============	0/0	100.00	99.93	resfinder	JX560992	lsa(E)	Clindamycin;Dalfopristin;Lincomycin;Pristinamycin_IIA;Tiamulin;Virginiamycin_M
23065136_F_ENT_S232_assembly/23065136_F_ENT_S232_scaffolds.fasta	NODE_12_length_12442_cov_90.100687	5549	6352	+	lnu(B)_2	1-804/804	===============	0/0	100.00	100.00	resfinder	JQ861959	lnu(B)	Clindamycin;Lincomycin
23065136_F_ENT_S232_assembly/23065136_F_ENT_S232_scaffolds.fasta	NODE_12_length_12442_cov_90.100687	10759	12198	+	aac(6')-aph(2'')_1	1-1440/1440	===============	0/0	100.00	100.00	resfinder	M13771	aac(6')-aph(2'')	Amikacin;Dibekacin;Fortimicin;Gentamicin;Isepamicin;Kanamycin;Netilmicin;Streptomycin;Tobramycin
23065136_F_ENT_S232_assembly/23065136_F_ENT_S232_scaffolds.fasta	NODE_14_length_7988_cov_76.625332	873	1604	+	erm(A)_3	1-732/732	===============	0/0	100.00	100.00	resfinder	EU348758	erm(A)	Clindamycin;Erythromycin;Lincomycin;Pristinamycin_IA;Quinupristin;Virginiamycin_S
23065136_F_ENT_S232_assembly/23065136_F_ENT_S232_scaffolds.fasta	NODE_14_length_7988_cov_76.625332	3021	4988	-	optrA_7	1-1968/1968	===============	0/0	100.00	100.00	resfinder	KT862775	optrA	Chloramphenicol;Florfenicol;Linezolid
23065136_F_ENT_S232_assembly/23065136_F_ENT_S232_scaffolds.fasta	NODE_14_length_7988_cov_76.625332	5676	7103	-	fexA_1	1-1428/1428	===============	0/0	100.00	99.65	resfinder	AJ549214	fexA	Chloramphenicol;Florfenicol
23065136_F_ENT_S232_assembly/23065136_F_ENT_S232_scaffolds.fasta	NODE_15_length_4229_cov_76.868497	137	622	-	dfrG_1	1-486/498	===============	0/0	97.59	100.00	resfinder	AB205645	dfrG	Trimethoprim
23065136_F_ENT_S232_assembly/23065136_F_ENT_S232_scaffolds.fasta	NODE_17_length_2105_cov_96.971400	203	997	-	aph(3')-III_1	1-795/795	===============	0/0	100.00	100.00	resfinder	M26832	aph(3')-III	Amikacin;Butirosin;Isepamicin;Kanamycin;Lividomycin;Neomycin;Paromomycin;Ribostamycin
23065136_F_ENT_S232_assembly/23065136_F_ENT_S232_scaffolds.fasta	NODE_1_length_1444838_cov_31.841990	1344008	1345504	-	lsa(A)_3	1-1497/1497	===============	0/0	100.00	99.27	resfinder	AY737526	lsa(A)	Clindamycin;Dalfopristin;Lincomycin;Pristinamycin_IIA;Virginiamycin_M
23065136_F_ENT_S232_assembly/23065136_F_ENT_S232_scaffolds.fasta	NODE_8_length_31833_cov_92.595667	7933	8580	-	cat_5	1-648/648	===============	0/0	100.00	98.92	resfinder	U35036	cat	Chloramphenicol
23065136_F_ENT_S232_assembly/23065136_F_ENT_S232_scaffolds.fasta	NODE_8_length_31833_cov_92.595667	9622	10998	-	tet(L)_2	1-1377/1377	===============	0/0	100.00	100.00	resfinder	M29725	tet(L)	Doxycycline;Minocycline;Tetracycline;Tigecycline
23065136_F_ENT_S232_assembly/23065136_F_ENT_S232_scaffolds.fasta	NODE_8_length_31833_cov_92.595667	11192	13111	-	tet(M)_10	1-1920/1920	===============	0/0	100.00	96.46	resfinder	EU182585	tet(M)	Doxycycline;Minocycline;Tetracycline
23067068_F_ENT_S229_assembly/23067068_F_ENT_S229_scaffolds.fasta	NODE_10_length_12442_cov_175.929317	4011	5495	+	lsa(E)_1	1-1485/1485	===============	0/0	100.00	99.93	resfinder	JX560992	lsa(E)	Clindamycin;Dalfopristin;Lincomycin;Pristinamycin_IIA;Tiamulin;Virginiamycin_M
23067068_F_ENT_S229_assembly/23067068_F_ENT_S229_scaffolds.fasta	NODE_10_length_12442_cov_175.929317	5549	6352	+	lnu(B)_2	1-804/804	===============	0/0	100.00	100.00	resfinder	JQ861959	lnu(B)	Clindamycin;Lincomycin
23067068_F_ENT_S229_assembly/23067068_F_ENT_S229_scaffolds.fasta	NODE_10_length_12442_cov_175.929317	10759	12198	+	aac(6')-aph(2'')_1	1-1440/1440	===============	0/0	100.00	100.00	resfinder	M13771	aac(6')-aph(2'')	Amikacin;Dibekacin;Fortimicin;Gentamicin;Isepamicin;Kanamycin;Netilmicin;Streptomycin;Tobramycin
23067068_F_ENT_S229_assembly/23067068_F_ENT_S229_scaffolds.fasta	NODE_12_length_6209_cov_169.572081	1873	2358	-	dfrG_1	1-486/498	===============	0/0	97.59	100.00	resfinder	AB205645	dfrG	Trimethoprim
23067068_F_ENT_S229_assembly/23067068_F_ENT_S229_scaffolds.fasta	NODE_14_length_2105_cov_226.205621	1109	1903	+	aph(3')-III_1	1-795/795	===============	0/0	100.00	100.00	resfinder	M26832	aph(3')-III	Amikacin;Butirosin;Isepamicin;Kanamycin;Lividomycin;Neomycin;Paromomycin;Ribostamycin
23067068_F_ENT_S229_assembly/23067068_F_ENT_S229_scaffolds.fasta	NODE_1_length_1428858_cov_51.672197	56374	57870	+	lsa(A)_1	1-1497/1497	===============	0/0	100.00	99.27	resfinder	AY225127	lsa(A)	Clindamycin;Dalfopristin;Lincomycin;Pristinamycin_IIA;Virginiamycin_M
23067068_F_ENT_S229_assembly/23067068_F_ENT_S229_scaffolds.fasta	NODE_3_length_379645_cov_64.281101	341384	342166	+	ant(9)-Ia_1	1-783/783	===============	0/0	100.00	100.00	resfinder	X02588	ant(9)-Ia	Spectinomycin
23067068_F_ENT_S229_assembly/23067068_F_ENT_S229_scaffolds.fasta	NODE_3_length_379645_cov_64.281101	342291	343022	-	erm(A)_3	1-732/732	===============	0/0	100.00	100.00	resfinder	EU348758	erm(A)	Clindamycin;Erythromycin;Lincomycin;Pristinamycin_IA;Quinupristin;Virginiamycin_S
23067068_F_ENT_S229_assembly/23067068_F_ENT_S229_scaffolds.fasta	NODE_3_length_379645_cov_64.281101	345145	346572	+	fexA_1	1-1428/1428	===============	0/0	100.00	99.65	resfinder	AJ549214	fexA	Chloramphenicol;Florfenicol
23067068_F_ENT_S229_assembly/23067068_F_ENT_S229_scaffolds.fasta	NODE_3_length_379645_cov_64.281101	347260	349227	+	optrA_5	1-1968/1968	===============	0/0	100.00	100.00	resfinder	KT862783	optrA	Chloramphenicol;Florfenicol;Linezolid
23067068_F_ENT_S229_assembly/23067068_F_ENT_S229_scaffolds.fasta	NODE_57_length_342_cov_0.924528	2	342	+	lnu(A)_1	1-341/486	===========....	0/0	70.16	95.31	resfinder	M14039	lnu(A)	Lincomycin
23067068_F_ENT_S229_assembly/23067068_F_ENT_S229_scaffolds.fasta	NODE_7_length_31833_cov_180.304446	7933	8580	-	cat_5	1-648/648	===============	0/0	100.00	98.92	resfinder	U35036	cat	Chloramphenicol
23067068_F_ENT_S229_assembly/23067068_F_ENT_S229_scaffolds.fasta	NODE_7_length_31833_cov_180.304446	9622	10998	-	tet(L)_2	1-1377/1377	===============	0/0	100.00	100.00	resfinder	M29725	tet(L)	Doxycycline;Minocycline;Tetracycline;Tigecycline
23067068_F_ENT_S229_assembly/23067068_F_ENT_S229_scaffolds.fasta	NODE_7_length_31833_cov_180.304446	11192	13111	-	tet(M)_10	1-1920/1920	===============	0/0	100.00	96.46	resfinder	EU182585	tet(M)	Doxycycline;Minocycline;Tetracycline
23077594_S_ENT_S67_assembly/23077594_S_ENT_S67_scaffolds.fasta	NODE_10_length_18752_cov_57.295090	10094	10856	-	erm(B)_18	1-762/762	========/======	1/1	100.00	99.08	resfinder	X66468	erm(B)	Clindamycin;Erythromycin;Lincomycin;Pristinamycin_IA;Quinupristin;Virginiamycin_S
23077594_S_ENT_S67_assembly/23077594_S_ENT_S67_scaffolds.fasta	NODE_4_length_387325_cov_43.911131	356251	357054	+	lnu(G)_1	1-804/804	===============	0/0	100.00	98.51	resfinder	KX470419	lnu(G)	Lincomycin
23077594_S_ENT_S67_assembly/23077594_S_ENT_S67_scaffolds.fasta	NODE_6_length_193347_cov_39.831767	89577	91073	-	lsa(A)_1	1-1497/1497	===============	0/0	100.00	98.33	resfinder	AY225127	lsa(A)	Clindamycin;Dalfopristin;Lincomycin;Pristinamycin_IIA;Virginiamycin_M
23077594_S_ENT_S67_assembly/23077594_S_ENT_S67_scaffolds.fasta	NODE_8_length_32657_cov_105.684541	78	725	-	cat_5	1-648/648	===============	0/0	100.00	98.92	resfinder	U35036	cat	Chloramphenicol
23077594_S_ENT_S67_assembly/23077594_S_ENT_S67_scaffolds.fasta	NODE_8_length_32657_cov_105.684541	1767	3143	-	tet(L)_2	1-1377/1377	===============	0/0	100.00	100.00	resfinder	M29725	tet(L)	Doxycycline;Minocycline;Tetracycline;Tigecycline
23077594_S_ENT_S67_assembly/23077594_S_ENT_S67_scaffolds.fasta	NODE_8_length_32657_cov_105.684541	3337	5256	-	tet(M)_10	1-1920/1920	===============	0/0	100.00	96.46	resfinder	EU182585	tet(M)	Doxycycline;Minocycline;Tetracycline
23077594_S_ENT_S67_assembly/23077594_S_ENT_S67_scaffolds.fasta	NODE_8_length_32657_cov_105.684541	31775	32623	+	str_2	1-849/849	===============	0/0	100.00	99.88	resfinder	FN435330	str	Streptomycin
23077615_S_ENT_S71_assembly/23077615_S_ENT_S71_scaffolds.fasta	NODE_1_length_1283258_cov_49.727667	100749	102245	+	lsa(A)_3	1-1497/1497	===============	0/0	100.00	98.33	resfinder	AY737526	lsa(A)	Clindamycin;Dalfopristin;Lincomycin;Pristinamycin_IIA;Virginiamycin_M
23078472_F_ENT_S256_assembly/23078472_F_ENT_S256_scaffolds.fasta	NODE_13_length_8489_cov_120.212672	3530	4292	-	erm(B)_18	1-762/762	========/======	1/1	100.00	99.08	resfinder	X66468	erm(B)	Clindamycin;Erythromycin;Lincomycin;Pristinamycin_IA;Quinupristin;Virginiamycin_S
23078472_F_ENT_S256_assembly/23078472_F_ENT_S256_scaffolds.fasta	NODE_14_length_6857_cov_135.087906	919	2346	+	fexA_1	1-1428/1428	===============	0/0	100.00	99.65	resfinder	AJ549214	fexA	Chloramphenicol;Florfenicol
23078472_F_ENT_S256_assembly/23078472_F_ENT_S256_scaffolds.fasta	NODE_14_length_6857_cov_135.087906	3034	5001	+	optrA_5	1-1968/1968	===============	0/0	100.00	100.00	resfinder	KT862783	optrA	Chloramphenicol;Florfenicol;Linezolid
23078472_F_ENT_S256_assembly/23078472_F_ENT_S256_scaffolds.fasta	NODE_15_length_6391_cov_191.295692	3643	4425	+	ant(9)-Ia_1	1-783/783	===============	0/0	100.00	100.00	resfinder	X02588	ant(9)-Ia	Spectinomycin
23078472_F_ENT_S256_assembly/23078472_F_ENT_S256_scaffolds.fasta	NODE_15_length_6391_cov_191.295692	4550	5281	-	erm(A)_3	1-732/732	===============	0/0	100.00	100.00	resfinder	EU348758	erm(A)	Clindamycin;Erythromycin;Lincomycin;Pristinamycin_IA;Quinupristin;Virginiamycin_S
23078472_F_ENT_S256_assembly/23078472_F_ENT_S256_scaffolds.fasta	NODE_18_length_3341_cov_114.025123	588	2027	-	aac(6')-aph(2'')_1	1-1440/1440	===============	0/0	100.00	100.00	resfinder	M13771	aac(6')-aph(2'')	Amikacin;Dibekacin;Fortimicin;Gentamicin;Isepamicin;Kanamycin;Netilmicin;Streptomycin;Tobramycin
23078472_F_ENT_S256_assembly/23078472_F_ENT_S256_scaffolds.fasta	NODE_20_length_2878_cov_114.360943	1251	1736	+	lnu(A)_1	1-486/486	===============	0/0	100.00	93.00	resfinder	M14039	lnu(A)	Lincomycin
23078472_F_ENT_S256_assembly/23078472_F_ENT_S256_scaffolds.fasta	NODE_3_length_511509_cov_56.988020	140031	141527	+	lsa(A)_3	1-1497/1497	===============	0/0	100.00	98.33	resfinder	AY737526	lsa(A)	Clindamycin;Dalfopristin;Lincomycin;Pristinamycin_IIA;Virginiamycin_M
23078472_F_ENT_S256_assembly/23078472_F_ENT_S256_scaffolds.fasta	NODE_9_length_26269_cov_129.577008	2368	3015	-	cat_5	1-648/648	===============	0/0	100.00	98.92	resfinder	U35036	cat	Chloramphenicol
23078472_F_ENT_S256_assembly/23078472_F_ENT_S256_scaffolds.fasta	NODE_9_length_26269_cov_129.577008	4057	5433	-	tet(L)_2	1-1377/1377	===============	0/0	100.00	100.00	resfinder	M29725	tet(L)	Doxycycline;Minocycline;Tetracycline;Tigecycline
23078472_F_ENT_S256_assembly/23078472_F_ENT_S256_scaffolds.fasta	NODE_9_length_26269_cov_129.577008	5627	7546	-	tet(M)_10	1-1920/1920	===============	0/0	100.00	96.46	resfinder	EU182585	tet(M)	Doxycycline;Minocycline;Tetracycline
23095499_S_ENT_S258_assembly/23095499_S_ENT_S258_scaffolds.fasta	NODE_13_length_4601_cov_104.079124	3658	4143	+	dfrG_1	1-486/498	===============	0/0	97.59	100.00	resfinder	AB205645	dfrG	Trimethoprim
23095499_S_ENT_S258_assembly/23095499_S_ENT_S258_scaffolds.fasta	NODE_16_length_2205_cov_176.045717	253	1047	-	aph(3')-III_1	1-795/795	===============	0/0	100.00	100.00	resfinder	M26832	aph(3')-III	Amikacin;Butirosin;Isepamicin;Kanamycin;Lividomycin;Neomycin;Paromomycin;Ribostamycin
23095499_S_ENT_S258_assembly/23095499_S_ENT_S258_scaffolds.fasta	NODE_18_length_948_cov_322.918392	249	948	+	erm(B)_18	1-699/762	========/=====.	1/1	91.73	99.14	resfinder	X66468	erm(B)	Clindamycin;Erythromycin;Lincomycin;Pristinamycin_IA;Quinupristin;Virginiamycin_S
23095499_S_ENT_S258_assembly/23095499_S_ENT_S258_scaffolds.fasta	NODE_1_length_848651_cov_68.229992	747771	749267	-	lsa(A)_3	1-1497/1497	===============	0/0	100.00	99.27	resfinder	AY737526	lsa(A)	Clindamycin;Dalfopristin;Lincomycin;Pristinamycin_IIA;Virginiamycin_M
23095499_S_ENT_S258_assembly/23095499_S_ENT_S258_scaffolds.fasta	NODE_7_length_32037_cov_155.708461	18877	20796	+	tet(M)_10	1-1920/1920	===============	0/0	100.00	96.46	resfinder	EU182585	tet(M)	Doxycycline;Minocycline;Tetracycline
23095499_S_ENT_S258_assembly/23095499_S_ENT_S258_scaffolds.fasta	NODE_7_length_32037_cov_155.708461	20990	22366	+	tet(L)_2	1-1377/1377	===============	0/0	100.00	100.00	resfinder	M29725	tet(L)	Doxycycline;Minocycline;Tetracycline;Tigecycline
23095499_S_ENT_S258_assembly/23095499_S_ENT_S258_scaffolds.fasta	NODE_7_length_32037_cov_155.708461	23408	24055	+	cat_5	1-648/648	===============	0/0	100.00	98.92	resfinder	U35036	cat	Chloramphenicol
23095499_S_ENT_S258_assembly/23095499_S_ENT_S258_scaffolds.fasta	NODE_9_length_13418_cov_115.875329	295	1734	-	aac(6')-aph(2'')_1	1-1440/1440	===============	0/0	100.00	100.00	resfinder	M13771	aac(6')-aph(2'')	Amikacin;Dibekacin;Fortimicin;Gentamicin;Isepamicin;Kanamycin;Netilmicin;Streptomycin;Tobramycin
23095499_S_ENT_S258_assembly/23095499_S_ENT_S258_scaffolds.fasta	NODE_9_length_13418_cov_115.875329	6141	6944	-	lnu(B)_2	1-804/804	===============	0/0	100.00	100.00	resfinder	JQ861959	lnu(B)	Clindamycin;Lincomycin
23095499_S_ENT_S258_assembly/23095499_S_ENT_S258_scaffolds.fasta	NODE_9_length_13418_cov_115.875329	6998	8482	-	lsa(E)_1	1-1485/1485	===============	0/0	100.00	99.93	resfinder	JX560992	lsa(E)	Clindamycin;Dalfopristin;Lincomycin;Pristinamycin_IIA;Tiamulin;Virginiamycin_M
23095499_S_ENT_S258_assembly/23095499_S_ENT_S258_scaffolds.fasta	NODE_9_length_13418_cov_115.875329	12061	12924	-	ant(6)-Ia_2	1-864/864	===============	0/0	100.00	100.00	resfinder	KF421157	ant(6)-Ia	Streptomycin
23098082_S_ENT_S257_assembly/23098082_S_ENT_S257_scaffolds.fasta	NODE_4_length_275071_cov_48.313748	70434	70982	-	aac(6')-Ii_1	1-549/549	===============	0/0	100.00	98.18	resfinder	L12710	aac(6')-Ii	Dibekacin;Gentamicin;Netilmicin;Sisomicin;Tobramycin
23098082_S_ENT_S257_assembly/23098082_S_ENT_S257_scaffolds.fasta	NODE_5_length_206963_cov_53.897141	79848	81326	-	msr(C)_2	1-1479/1479	===============	0/0	100.00	96.89	resfinder	AF313494	msr(C)	Erythromycin;Pristinamycin_IA;Quinupristin;Telithromycin;Virginiamycin_S

## Sheet: amrfinder
/home/izslt/enteroflow//AMRfinder_temporary//amrfinder_21105516-16-8-ENT_S16_L001_results.txt	Protein identifier	Contig id	Start	Stop	Strand	Gene symbol	Sequence name	Scope	Element type	Element subtype	Class	Subclass	Method	Target length	Reference sequence length	% Coverage of reference sequence	% Identity to reference sequence	Alignment length	Accession of closest sequence	Name of closest sequence	HMM id	HMM description
/home/izslt/enteroflow//AMRfinder_temporary//amrfinder_21105516-16-8-ENT_S16_L001_results.txt		NODE_17_length_2892_cov_25.867175	786	1631	+	str	streptomycin adenylyltransferase Str	core	AMR	AMR	AMINOGLYCOSIDE	STREPTOMYCIN	EXACTX	282	282	100.00	100.00	282	WP_001258486.1	streptomycin adenylyltransferase Str
/home/izslt/enteroflow//AMRfinder_temporary//amrfinder_21105516-16-8-ENT_S16_L001_results.txt		NODE_5_length_216500_cov_23.563910	133200	134624	+	fexA	chloramphenicol/florfenicol efflux MFS transporter FexA	core	AMR	AMR	PHENICOL	CHLORAMPHENICOL/FLORFENICOL	BLASTX	475	475	100.00	98.95	475	WP_015585966.1	chloramphenicol/florfenicol efflux MFS transporter FexA
/home/izslt/enteroflow//AMRfinder_temporary//amrfinder_21105516-16-8-ENT_S16_L001_results.txt		NODE_5_length_216500_cov_23.563910	135315	137279	+	optrA	ABC-F type ribosomal protection protein OptrA	core	AMR	AMR	PHENICOL/OXAZOLIDINONE	FLORFENICOL/OXAZOLIDINONE	BLASTX	655	655	100.00	99.85	655	WP_063854496.1	ABC-F type ribosomal protection protein OptrA
/home/izslt/enteroflow//AMRfinder_temporary//amrfinder_21105516-16-8-ENT_S16_L001_results.txt		NODE_8_length_68793_cov_16.155739	56593	58086	+	lsa(A)	ABC-F type ribosomal protection protein Lsa(A)	core	AMR	AMR	LINCOSAMIDE/STREPTOGRAMIN	LINCOSAMIDE/STREPTOGRAMIN	BLASTX	498	498	100.00	99.20	498	WP_002365053.1	ABC-F type ribosomal protection protein Lsa(A)
/home/izslt/enteroflow//AMRfinder_temporary//amrfinder_21105516-16-8-ENT_S16_L001_results.txt		NODE_9_length_65669_cov_35.682260	24926	26842	+	tet(M)	tetracycline resistance ribosomal protection protein Tet(M)	core	AMR	AMR	TETRACYCLINE	TETRACYCLINE	EXACTX	639	639	100.00	100.00	639	WP_001574275.1	tetracycline resistance ribosomal protection protein Tet(M)
/home/izslt/enteroflow//AMRfinder_temporary//amrfinder_21105516-16-8-ENT_S16_L001_results.txt		NODE_9_length_65669_cov_35.682260	27039	28412	+	tet(L)	tetracycline efflux MFS transporter Tet(L)	core	AMR	AMR	TETRACYCLINE	TETRACYCLINE	EXACTX	458	458	100.00	100.00	458	WP_001574277.1	tetracycline efflux MFS transporter Tet(L)
/home/izslt/enteroflow//AMRfinder_temporary//amrfinder_21105516-16-8-ENT_S16_L001_results.txt		NODE_9_length_65669_cov_35.682260	39426	40160	+	erm(B)	23S rRNA (adenine(2058)-N(6))-methyltransferase Erm(B)	core	AMR	AMR	LINCOSAMIDE/MACROLIDE/STREPTOGRAMIN	CLINDAMYCIN/ERYTHROMYCIN/STREPTOGRAMIN B	BLASTX	245	245	100.00	99.59	245	WP_002292226.1	23S rRNA (adenine(2058)-N(6))-methyltransferase Erm(B)
/home/izslt/enteroflow//AMRfinder_temporary//amrfinder_23062477_S_ENT_S106_results.txt	Protein identifier	Contig id	Start	Stop	Strand	Gene symbol	Sequence name	Scope	Element type	Element subtype	Class	Subclass	Method	Target length	Reference sequence length	% Coverage of reference sequence	% Identity to reference sequence	Alignment length	Accession of closest sequence	Name of closest sequence	HMM id	HMM description
/home/izslt/enteroflow//AMRfinder_temporary//amrfinder_23062477_S_ENT_S106_results.txt		NODE_11_length_5440_cov_46.171466	3902	4387	+	dfrG	trimethoprim-resistant dihydrofolate reductase DfrG	core	AMR	AMR	TRIMETHOPRIM	TRIMETHOPRIM	BLASTX	162	165	98.18	100.00	162	WP_000868795.1	trimethoprim-resistant dihydrofolate reductase DfrG
/home/izslt/enteroflow//AMRfinder_temporary//amrfinder_23062477_S_ENT_S106_results.txt		NODE_13_length_2833_cov_931.186992	1793	2275	+	lnu(A)	lincosamide nucleotidyltransferase Lnu(A)	core	AMR	AMR	LINCOSAMIDE	LINCOSAMIDE	BLASTX	161	161	100.00	99.38	161	WP_032491106.1	lincosamide nucleotidyltransferase Lnu(A)
/home/izslt/enteroflow//AMRfinder_temporary//amrfinder_23062477_S_ENT_S106_results.txt		NODE_14_length_2732_cov_79.594626	146	1051	+	ant(6)-Ia	aminoglycoside nucleotidyltransferase ANT(6)-Ia	core	AMR	AMR	AMINOGLYCOSIDE	STREPTOMYCIN	EXACTX	302	302	100.00	100.00	302	WP_001255866.1	aminoglycoside nucleotidyltransferase ANT(6)-Ia
/home/izslt/enteroflow//AMRfinder_temporary//amrfinder_23062477_S_ENT_S106_results.txt		NODE_14_length_2732_cov_79.594626	1051	1590	+	sat4	streptothricin N-acetyltransferase Sat4	core	AMR	AMR	STREPTOTHRICIN	STREPTOTHRICIN	EXACTX	180	180	100.00	100.00	180	WP_000627290.1	streptothricin N-acetyltransferase Sat4
/home/izslt/enteroflow//AMRfinder_temporary//amrfinder_23062477_S_ENT_S106_results.txt		NODE_14_length_2732_cov_79.594626	1686	2477	+	aph(3')-IIIa	aminoglycoside O-phosphotransferase APH(3')-IIIa	core	AMR	AMR	AMINOGLYCOSIDE	AMIKACIN/KANAMYCIN	EXACTX	264	264	100.00	100.00	264	WP_001096887.1	aminoglycoside O-phosphotransferase APH(3')-IIIa
/home/izslt/enteroflow//AMRfinder_temporary//amrfinder_23062477_S_ENT_S106_results.txt		NODE_1_length_758970_cov_29.677354	657053	658546	-	lsa(A)	ABC-F type ribosomal protection protein Lsa(A)	core	AMR	AMR	LINCOSAMIDE/STREPTOGRAMIN	LINCOSAMIDE/STREPTOGRAMIN	BLASTX	498	498	100.00	99.60	498	WP_002398829.1	ABC-F type ribosomal protection protein Lsa(A)
/home/izslt/enteroflow//AMRfinder_temporary//amrfinder_23062477_S_ENT_S106_results.txt		NODE_7_length_189336_cov_33.083162	30766	32730	-	optrA	ABC-F type ribosomal protection protein OptrA	core	AMR	AMR	PHENICOL/OXAZOLIDINONE	FLORFENICOL/OXAZOLIDINONE	BLASTX	655	655	100.00	99.08	655	WP_063854496.1	ABC-F type ribosomal protection protein OptrA
/home/izslt/enteroflow//AMRfinder_temporary//amrfinder_23062477_S_ENT_S106_results.txt		NODE_7_length_189336_cov_33.083162	40612	42036	+	fexA	chloramphenicol/florfenicol efflux MFS transporter FexA	core	AMR	AMR	PHENICOL	CHLORAMPHENICOL/FLORFENICOL	BLASTX	475	475	100.00	99.16	475	WP_015585966.1	chloramphenicol/florfenicol efflux MFS transporter FexA
/home/izslt/enteroflow//AMRfinder_temporary//amrfinder_23062477_S_ENT_S106_results.txt		NODE_9_length_51491_cov_68.417569	8125	8769	-	catA	type A-8 chloramphenicol O-acetyltransferase	core	AMR	AMR	PHENICOL	CHLORAMPHENICOL	BLASTX	215	215	100.00	97.21	215	WP_002352254.1	type A-8 chloramphenicol O-acetyltransferase
/home/izslt/enteroflow//AMRfinder_temporary//amrfinder_23062477_S_ENT_S106_results.txt		NODE_9_length_51491_cov_68.417569	9814	11187	-	tet(L)	tetracycline efflux MFS transporter Tet(L)	core	AMR	AMR	TETRACYCLINE	TETRACYCLINE	EXACTX	458	458	100.00	100.00	458	WP_001574277.1	tetracycline efflux MFS transporter Tet(L)
/home/izslt/enteroflow//AMRfinder_temporary//amrfinder_23062477_S_ENT_S106_results.txt		NODE_9_length_51491_cov_68.417569	11384	13300	-	tet(M)	tetracycline resistance ribosomal protection protein Tet(M)	core	AMR	AMR	TETRACYCLINE	TETRACYCLINE	EXACTX	639	639	100.00	100.00	639	WP_001574275.1	tetracycline resistance ribosomal protection protein Tet(M)
/home/izslt/enteroflow//AMRfinder_temporary//amrfinder_23062477_S_ENT_S106_results.txt		NODE_9_length_51491_cov_68.417569	39819	40664	+	str	streptomycin adenylyltransferase Str	core	AMR	AMR	AMINOGLYCOSIDE	STREPTOMYCIN	EXACTX	282	282	100.00	100.00	282	WP_001258486.1	streptomycin adenylyltransferase Str
/home/izslt/enteroflow//AMRfinder_temporary//amrfinder_23062477_S_ENT_S106_results.txt		NODE_9_length_51491_cov_68.417569	50928	51491	-	erm(B)	23S rRNA (adenine(2058)-N(6))-methyltransferase Erm(B)	core	AMR	AMR	LINCOSAMIDE/MACROLIDE/STREPTOGRAMIN	CLINDAMYCIN/ERYTHROMYCIN/STREPTOGRAMIN B	PARTIAL_CONTIG_ENDX	188	245	76.73	100.00	188	WP_001038795.1	23S rRNA (adenine(2058)-N(6))-methyltransferase Erm(B)
/home/izslt/enteroflow//AMRfinder_temporary//amrfinder_23062880_S_ENT_S121_results.txt	Protein identifier	Contig id	Start	Stop	Strand	Gene symbol	Sequence name	Scope	Element type	Element subtype	Class	Subclass	Method	Target length	Reference sequence length	% Coverage of reference sequence	% Identity to reference sequence	Alignment length	Accession of closest sequence	Name of closest sequence	HMM id	HMM description
/home/izslt/enteroflow//AMRfinder_temporary//amrfinder_23062880_S_ENT_S121_results.txt		NODE_4_length_227990_cov_35.614075	37504	38049	-	aac(6')-I	aminoglycoside 6'-N-acetyltransferase	core	AMR	AMR	AMINOGLYCOSIDE	AMINOGLYCOSIDE	BLASTX	182	182	100.00	99.45	182	WP_002293989.1	aminoglycoside 6'-N-acetyltransferase
/home/izslt/enteroflow//AMRfinder_temporary//amrfinder_23062880_S_ENT_S121_results.txt		NODE_6_length_158775_cov_38.778113	80672	82147	-	msr(C)	ABC-F type ribosomal protection protein Msr(C)	core	AMR	AMR	MACROLIDE/STREPTOGRAMIN	AZITHROMYCIN/ERYTHROMYCIN/STREPTOGRAMIN B/TYLOSIN	BLASTX	492	492	100.00	98.98	492	WP_063854349.1	ABC-F type ribosomal protection protein Msr(C)
/home/izslt/enteroflow//AMRfinder_temporary//amrfinder_23065136_F_ENT_S232_results.txt	Protein identifier	Contig id	Start	Stop	Strand	Gene symbol	Sequence name	Scope	Element type	Element subtype	Class	Subclass	Method	Target length	Reference sequence length	% Coverage of reference sequence	% Identity to reference sequence	Alignment length	Accession of closest sequence	Name of closest sequence	HMM id	HMM description
/home/izslt/enteroflow//AMRfinder_temporary//amrfinder_23065136_F_ENT_S232_results.txt		NODE_12_length_12442_cov_90.100687	1135	1941	+	spw	ANT(9) family aminoglycoside nucleotidyltransferase Spw	core	AMR	AMR	AMINOGLYCOSIDE	AMINOGLYCOSIDE	EXACTX	269	269	100.00	100.00	269	WP_002294509.1	ANT(9) family aminoglycoside nucleotidyltransferase Spw
/home/izslt/enteroflow//AMRfinder_temporary//amrfinder_23065136_F_ENT_S232_results.txt		NODE_12_length_12442_cov_90.100687	4011	5492	+	lsa(E)	ABC-F type ribosomal protection protein Lsa(E)	core	AMR	AMR	LINCOSAMIDE/STREPTOGRAMIN	LINCOSAMIDE/STREPTOGRAMIN	EXACTX	494	494	100.00	100.00	494	WP_002294513.1	ABC-F type ribosomal protection protein Lsa(E)
/home/izslt/enteroflow//AMRfinder_temporary//amrfinder_23065136_F_ENT_S232_results.txt		NODE_12_length_12442_cov_90.100687	5549	6349	+	lnu(B)	lincosamide nucleotidyltransferase Lnu(B)	core	AMR	AMR	LINCOSAMIDE	LINCOSAMIDE	EXACTX	267	267	100.00	100.00	267	WP_002294514.1	lincosamide nucleotidyltransferase Lnu(B)
/home/izslt/enteroflow//AMRfinder_temporary//amrfinder_23065136_F_ENT_S232_results.txt		NODE_12_length_12442_cov_90.100687	10759	12195	+	aac(6')-Ie/aph(2'')-Ia	bifunctional aminoglycoside N-acetyltransferase AAC(6')-Ie/aminoglycoside O-phosphotransferase APH(2'')-Ia	core	AMR	AMR	AMINOGLYCOSIDE	AMIKACIN/GENTAMICIN/KANAMYCIN/TOBRAMYCIN	EXACTX	479	479	100.00	100.00	479	WP_001028144.1	bifunctional aminoglycoside N-acetyltransferase AAC(6')-Ie/aminoglycoside O-phosphotransferase APH(2'')-Ia
/home/izslt/enteroflow//AMRfinder_temporary//amrfinder_23065136_F_ENT_S232_results.txt		NODE_14_length_7988_cov_76.625332	3024	4988	-	optrA	ABC-F type ribosomal protection protein OptrA	core	AMR	AMR	PHENICOL/OXAZOLIDINONE	FLORFENICOL/OXAZOLIDINONE	BLASTX	655	655	100.00	99.69	655	WP_063854496.1	ABC-F type ribosomal protection protein OptrA
/home/izslt/enteroflow//AMRfinder_temporary//amrfinder_23065136_F_ENT_S232_results.txt		NODE_14_length_7988_cov_76.625332	5679	7103	-	fexA	chloramphenicol/florfenicol efflux MFS transporter FexA	core	AMR	AMR	PHENICOL	CHLORAMPHENICOL/FLORFENICOL	BLASTX	475	475	100.00	98.95	475	WP_015585966.1	chloramphenicol/florfenicol efflux MFS transporter FexA
/home/izslt/enteroflow//AMRfinder_temporary//amrfinder_23065136_F_ENT_S232_results.txt		NODE_15_length_4229_cov_76.868497	137	622	-	dfrG	trimethoprim-resistant dihydrofolate reductase DfrG	core	AMR	AMR	TRIMETHOPRIM	TRIMETHOPRIM	BLASTX	162	165	98.18	100.00	162	WP_000868795.1	trimethoprim-resistant dihydrofolate reductase DfrG
/home/izslt/enteroflow//AMRfinder_temporary//amrfinder_23065136_F_ENT_S232_results.txt		NODE_17_length_2105_cov_96.971400	206	997	-	aph(3')-IIIa	aminoglycoside O-phosphotransferase APH(3')-IIIa	core	AMR	AMR	AMINOGLYCOSIDE	AMIKACIN/KANAMYCIN	EXACTX	264	264	100.00	100.00	264	WP_001096887.1	aminoglycoside O-phosphotransferase APH(3')-IIIa
/home/izslt/enteroflow//AMRfinder_temporary//amrfinder_23065136_F_ENT_S232_results.txt		NODE_17_length_2105_cov_96.971400	1093	1632	-	sat4	streptothricin N-acetyltransferase Sat4	core	AMR	AMR	STREPTOTHRICIN	STREPTOTHRICIN	EXACTX	180	180	100.00	100.00	180	WP_000627290.1	streptothricin N-acetyltransferase Sat4
/home/izslt/enteroflow//AMRfinder_temporary//amrfinder_23065136_F_ENT_S232_results.txt		NODE_1_length_1444838_cov_31.841990	1344011	1345504	-	lsa(A)	ABC-F type ribosomal protection protein Lsa(A)	core	AMR	AMR	LINCOSAMIDE/STREPTOGRAMIN	LINCOSAMIDE/STREPTOGRAMIN	BLASTX	498	498	100.00	99.40	498	WP_002398829.1	ABC-F type ribosomal protection protein Lsa(A)
/home/izslt/enteroflow//AMRfinder_temporary//amrfinder_23065136_F_ENT_S232_results.txt		NODE_8_length_31833_cov_92.595667	7936	8580	-	catA	type A-8 chloramphenicol O-acetyltransferase	core	AMR	AMR	PHENICOL	CHLORAMPHENICOL	BLASTX	215	215	100.00	97.21	215	WP_002352254.1	type A-8 chloramphenicol O-acetyltransferase
/home/izslt/enteroflow//AMRfinder_temporary//amrfinder_23065136_F_ENT_S232_results.txt		NODE_8_length_31833_cov_92.595667	9625	10998	-	tet(L)	tetracycline efflux MFS transporter Tet(L)	core	AMR	AMR	TETRACYCLINE	TETRACYCLINE	EXACTX	458	458	100.00	100.00	458	WP_001574277.1	tetracycline efflux MFS transporter Tet(L)
/home/izslt/enteroflow//AMRfinder_temporary//amrfinder_23065136_F_ENT_S232_results.txt		NODE_8_length_31833_cov_92.595667	11195	13111	-	tet(M)	tetracycline resistance ribosomal protection protein Tet(M)	core	AMR	AMR	TETRACYCLINE	TETRACYCLINE	EXACTX	639	639	100.00	100.00	639	WP_001574275.1	tetracycline resistance ribosomal protection protein Tet(M)
/home/izslt/enteroflow//AMRfinder_temporary//amrfinder_23067068_F_ENT_S229_results.txt	Protein identifier	Contig id	Start	Stop	Strand	Gene symbol	Sequence name	Scope	Element type	Element subtype	Class	Subclass	Method	Target length	Reference sequence length	% Coverage of reference sequence	% Identity to reference sequence	Alignment length	Accession of closest sequence	Name of closest sequence	HMM id	HMM description
/home/izslt/enteroflow//AMRfinder_temporary//amrfinder_23067068_F_ENT_S229_results.txt		NODE_10_length_12442_cov_175.929317	1135	1941	+	spw	ANT(9) family aminoglycoside nucleotidyltransferase Spw	core	AMR	AMR	AMINOGLYCOSIDE	AMINOGLYCOSIDE	EXACTX	269	269	100.00	100.00	269	WP_002294509.1	ANT(9) family aminoglycoside nucleotidyltransferase Spw
/home/izslt/enteroflow//AMRfinder_temporary//amrfinder_23067068_F_ENT_S229_results.txt		NODE_10_length_12442_cov_175.929317	4011	5492	+	lsa(E)	ABC-F type ribosomal protection protein Lsa(E)	core	AMR	AMR	LINCOSAMIDE/STREPTOGRAMIN	LINCOSAMIDE/STREPTOGRAMIN	EXACTX	494	494	100.00	100.00	494	WP_002294513.1	ABC-F type ribosomal protection protein Lsa(E)
/home/izslt/enteroflow//AMRfinder_temporary//amrfinder_23067068_F_ENT_S229_results.txt		NODE_10_length_12442_cov_175.929317	5549	6349	+	lnu(B)	lincosamide nucleotidyltransferase Lnu(B)	core	AMR	AMR	LINCOSAMIDE	LINCOSAMIDE	EXACTX	267	267	100.00	100.00	267	WP_002294514.1	lincosamide nucleotidyltransferase Lnu(B)
/home/izslt/enteroflow//AMRfinder_temporary//amrfinder_23067068_F_ENT_S229_results.txt		NODE_10_length_12442_cov_175.929317	10759	12195	+	aac(6')-Ie/aph(2'')-Ia	bifunctional aminoglycoside N-acetyltransferase AAC(6')-Ie/aminoglycoside O-phosphotransferase APH(2'')-Ia	core	AMR	AMR	AMINOGLYCOSIDE	AMIKACIN/GENTAMICIN/KANAMYCIN/TOBRAMYCIN	EXACTX	479	479	100.00	100.00	479	WP_001028144.1	bifunctional aminoglycoside N-acetyltransferase AAC(6')-Ie/aminoglycoside O-phosphotransferase APH(2'')-Ia
/home/izslt/enteroflow//AMRfinder_temporary//amrfinder_23067068_F_ENT_S229_results.txt		NODE_12_length_6209_cov_169.572081	1873	2358	-	dfrG	trimethoprim-resistant dihydrofolate reductase DfrG	core	AMR	AMR	TRIMETHOPRIM	TRIMETHOPRIM	BLASTX	162	165	98.18	100.00	162	WP_000868795.1	trimethoprim-resistant dihydrofolate reductase DfrG
/home/izslt/enteroflow//AMRfinder_temporary//amrfinder_23067068_F_ENT_S229_results.txt		NODE_14_length_2105_cov_226.205621	474	1013	+	sat4	streptothricin N-acetyltransferase Sat4	core	AMR	AMR	STREPTOTHRICIN	STREPTOTHRICIN	EXACTX	180	180	100.00	100.00	180	WP_000627290.1	streptothricin N-acetyltransferase Sat4
/home/izslt/enteroflow//AMRfinder_temporary//amrfinder_23067068_F_ENT_S229_results.txt		NODE_14_length_2105_cov_226.205621	1109	1900	+	aph(3')-IIIa	aminoglycoside O-phosphotransferase APH(3')-IIIa	core	AMR	AMR	AMINOGLYCOSIDE	AMIKACIN/KANAMYCIN	EXACTX	264	264	100.00	100.00	264	WP_001096887.1	aminoglycoside O-phosphotransferase APH(3')-IIIa
/home/izslt/enteroflow//AMRfinder_temporary//amrfinder_23067068_F_ENT_S229_results.txt		NODE_1_length_1428858_cov_51.672197	56374	57867	+	lsa(A)	ABC-F type ribosomal protection protein Lsa(A)	core	AMR	AMR	LINCOSAMIDE/STREPTOGRAMIN	LINCOSAMIDE/STREPTOGRAMIN	BLASTX	498	498	100.00	99.00	498	WP_002365053.1	ABC-F type ribosomal protection protein Lsa(A)
/home/izslt/enteroflow//AMRfinder_temporary//amrfinder_23067068_F_ENT_S229_results.txt		NODE_3_length_379645_cov_64.281101	341384	342163	+	ant(9)-Ia	aminoglycoside nucleotidyltransferase ANT(9)-Ia	core	AMR	AMR	AMINOGLYCOSIDE	SPECTINOMYCIN	EXACTX	260	260	100.00	100.00	260	WP_000067268.1	aminoglycoside nucleotidyltransferase ANT(9)-Ia
/home/izslt/enteroflow//AMRfinder_temporary//amrfinder_23067068_F_ENT_S229_results.txt		NODE_3_length_379645_cov_64.281101	345145	346569	+	fexA	chloramphenicol/florfenicol efflux MFS transporter FexA	core	AMR	AMR	PHENICOL	CHLORAMPHENICOL/FLORFENICOL	BLASTX	475	475	100.00	98.95	475	WP_015585966.1	chloramphenicol/florfenicol efflux MFS transporter FexA
/home/izslt/enteroflow//AMRfinder_temporary//amrfinder_23067068_F_ENT_S229_results.txt		NODE_3_length_379645_cov_64.281101	347260	349224	+	optrA	ABC-F type ribosomal protection protein OptrA	core	AMR	AMR	PHENICOL/OXAZOLIDINONE	FLORFENICOL/OXAZOLIDINONE	EXACTX	655	655	100.00	100.00	655	WP_063854496.1	ABC-F type ribosomal protection protein OptrA
/home/izslt/enteroflow//AMRfinder_temporary//amrfinder_23067068_F_ENT_S229_results.txt		NODE_57_length_342_cov_0.924528	2	340	+	lnu(A)	lincosamide nucleotidyltransferase Lnu(A)	core	AMR	AMR	LINCOSAMIDE	LINCOSAMIDE	PARTIAL_CONTIG_ENDX	113	161	70.19	97.35	113	WP_000700648.1	lincosamide nucleotidyltransferase Lnu(A)
/home/izslt/enteroflow//AMRfinder_temporary//amrfinder_23067068_F_ENT_S229_results.txt		NODE_7_length_31833_cov_180.304446	7936	8580	-	catA	type A-8 chloramphenicol O-acetyltransferase	core	AMR	AMR	PHENICOL	CHLORAMPHENICOL	BLASTX	215	215	100.00	97.21	215	WP_002352254.1	type A-8 chloramphenicol O-acetyltransferase
/home/izslt/enteroflow//AMRfinder_temporary//amrfinder_23067068_F_ENT_S229_results.txt		NODE_7_length_31833_cov_180.304446	9625	10998	-	tet(L)	tetracycline efflux MFS transporter Tet(L)	core	AMR	AMR	TETRACYCLINE	TETRACYCLINE	EXACTX	458	458	100.00	100.00	458	WP_001574277.1	tetracycline efflux MFS transporter Tet(L)
/home/izslt/enteroflow//AMRfinder_temporary//amrfinder_23067068_F_ENT_S229_results.txt		NODE_7_length_31833_cov_180.304446	11195	13111	-	tet(M)	tetracycline resistance ribosomal protection protein Tet(M)	core	AMR	AMR	TETRACYCLINE	TETRACYCLINE	EXACTX	639	639	100.00	100.00	639	WP_001574275.1	tetracycline resistance ribosomal protection protein Tet(M)
/home/izslt/enteroflow//AMRfinder_temporary//amrfinder_23077594_S_ENT_S67_results.txt	Protein identifier	Contig id	Start	Stop	Strand	Gene symbol	Sequence name	Scope	Element type	Element subtype	Class	Subclass	Method	Target length	Reference sequence length	% Coverage of reference sequence	% Identity to reference sequence	Alignment length	Accession of closest sequence	Name of closest sequence	HMM id	HMM description
/home/izslt/enteroflow//AMRfinder_temporary//amrfinder_23077594_S_ENT_S67_results.txt		NODE_10_length_18752_cov_57.295090	10097	10831	-	erm(B)	23S rRNA (adenine(2058)-N(6))-methyltransferase Erm(B)	core	AMR	AMR	LINCOSAMIDE/MACROLIDE/STREPTOGRAMIN	CLINDAMYCIN/ERYTHROMYCIN/STREPTOGRAMIN B	EXACTX	245	245	100.00	100.00	245	WP_001038795.1	23S rRNA (adenine(2058)-N(6))-methyltransferase Erm(B)
/home/izslt/enteroflow//AMRfinder_temporary//amrfinder_23077594_S_ENT_S67_results.txt		NODE_4_length_387325_cov_43.911131	356251	357051	+	lnu(G)	lincosamide nucleotidyltransferase Lnu(G)	core	AMR	AMR	LINCOSAMIDE	LINCOSAMIDE	BLASTX	267	267	100.00	97.75	267	WP_002333496.1	lincosamide nucleotidyltransferase Lnu(G)
/home/izslt/enteroflow//AMRfinder_temporary//amrfinder_23077594_S_ENT_S67_results.txt		NODE_6_length_193347_cov_39.831767	89580	91073	-	lsa(A)	ABC-F type ribosomal protection protein Lsa(A)	core	AMR	AMR	LINCOSAMIDE/STREPTOGRAMIN	LINCOSAMIDE/STREPTOGRAMIN	BLASTX	498	498	100.00	99.60	498	WP_002398829.1	ABC-F type ribosomal protection protein Lsa(A)
/home/izslt/enteroflow//AMRfinder_temporary//amrfinder_23077594_S_ENT_S67_results.txt		NODE_8_length_32657_cov_105.684541	81	725	-	catA	type A-8 chloramphenicol O-acetyltransferase	core	AMR	AMR	PHENICOL	CHLORAMPHENICOL	BLASTX	215	215	100.00	97.21	215	WP_002352254.1	type A-8 chloramphenicol O-acetyltransferase
/home/izslt/enteroflow//AMRfinder_temporary//amrfinder_23077594_S_ENT_S67_results.txt		NODE_8_length_32657_cov_105.684541	1770	3143	-	tet(L)	tetracycline efflux MFS transporter Tet(L)	core	AMR	AMR	TETRACYCLINE	TETRACYCLINE	EXACTX	458	458	100.00	100.00	458	WP_001574277.1	tetracycline efflux MFS transporter Tet(L)
/home/izslt/enteroflow//AMRfinder_temporary//amrfinder_23077594_S_ENT_S67_results.txt		NODE_8_length_32657_cov_105.684541	3340	5256	-	tet(M)	tetracycline resistance ribosomal protection protein Tet(M)	core	AMR	AMR	TETRACYCLINE	TETRACYCLINE	EXACTX	639	639	100.00	100.00	639	WP_001574275.1	tetracycline resistance ribosomal protection protein Tet(M)
/home/izslt/enteroflow//AMRfinder_temporary//amrfinder_23077594_S_ENT_S67_results.txt		NODE_8_length_32657_cov_105.684541	31775	32620	+	str	streptomycin adenylyltransferase Str	core	AMR	AMR	AMINOGLYCOSIDE	STREPTOMYCIN	EXACTX	282	282	100.00	100.00	282	WP_001258486.1	streptomycin adenylyltransferase Str
/home/izslt/enteroflow//AMRfinder_temporary//amrfinder_23077615_S_ENT_S71_results.txt	Protein identifier	Contig id	Start	Stop	Strand	Gene symbol	Sequence name	Scope	Element type	Element subtype	Class	Subclass	Method	Target length	Reference sequence length	% Coverage of reference sequence	% Identity to reference sequence	Alignment length	Accession of closest sequence	Name of closest sequence	HMM id	HMM description
/home/izslt/enteroflow//AMRfinder_temporary//amrfinder_23077615_S_ENT_S71_results.txt		NODE_1_length_1283258_cov_49.727667	100749	102242	+	lsa(A)	ABC-F type ribosomal protection protein Lsa(A)	core	AMR	AMR	LINCOSAMIDE/STREPTOGRAMIN	LINCOSAMIDE/STREPTOGRAMIN	BLASTX	498	498	100.00	99.20	498	WP_002398829.1	ABC-F type ribosomal protection protein Lsa(A)
/home/izslt/enteroflow//AMRfinder_temporary//amrfinder_23078472_F_ENT_S256_results.txt	Protein identifier	Contig id	Start	Stop	Strand	Gene symbol	Sequence name	Scope	Element type	Element subtype	Class	Subclass	Method	Target length	Reference sequence length	% Coverage of reference sequence	% Identity to reference sequence	Alignment length	Accession of closest sequence	Name of closest sequence	HMM id	HMM description
/home/izslt/enteroflow//AMRfinder_temporary//amrfinder_23078472_F_ENT_S256_results.txt		NODE_13_length_8489_cov_120.212672	3533	4267	-	erm(B)	23S rRNA (adenine(2058)-N(6))-methyltransferase Erm(B)	core	AMR	AMR	LINCOSAMIDE/MACROLIDE/STREPTOGRAMIN	CLINDAMYCIN/ERYTHROMYCIN/STREPTOGRAMIN B	EXACTX	245	245	100.00	100.00	245	WP_001038795.1	23S rRNA (adenine(2058)-N(6))-methyltransferase Erm(B)
/home/izslt/enteroflow//AMRfinder_temporary//amrfinder_23078472_F_ENT_S256_results.txt		NODE_14_length_6857_cov_135.087906	919	2343	+	fexA	chloramphenicol/florfenicol efflux MFS transporter FexA	core	AMR	AMR	PHENICOL	CHLORAMPHENICOL/FLORFENICOL	BLASTX	475	475	100.00	98.95	475	WP_015585966.1	chloramphenicol/florfenicol efflux MFS transporter FexA
/home/izslt/enteroflow//AMRfinder_temporary//amrfinder_23078472_F_ENT_S256_results.txt		NODE_14_length_6857_cov_135.087906	3034	4998	+	optrA	ABC-F type ribosomal protection protein OptrA	core	AMR	AMR	PHENICOL/OXAZOLIDINONE	FLORFENICOL/OXAZOLIDINONE	EXACTX	655	655	100.00	100.00	655	WP_063854496.1	ABC-F type ribosomal protection protein OptrA
/home/izslt/enteroflow//AMRfinder_temporary//amrfinder_23078472_F_ENT_S256_results.txt		NODE_15_length_6391_cov_191.295692	3643	4422	+	ant(9)-Ia	aminoglycoside nucleotidyltransferase ANT(9)-Ia	core	AMR	AMR	AMINOGLYCOSIDE	SPECTINOMYCIN	EXACTX	260	260	100.00	100.00	260	WP_000067268.1	aminoglycoside nucleotidyltransferase ANT(9)-Ia
/home/izslt/enteroflow//AMRfinder_temporary//amrfinder_23078472_F_ENT_S256_results.txt		NODE_18_length_3341_cov_114.025123	591	2027	-	aac(6')-Ie/aph(2'')-Ia	bifunctional aminoglycoside N-acetyltransferase AAC(6')-Ie/aminoglycoside O-phosphotransferase APH(2'')-Ia	core	AMR	AMR	AMINOGLYCOSIDE	AMIKACIN/GENTAMICIN/KANAMYCIN/TOBRAMYCIN	EXACTX	479	479	100.00	100.00	479	WP_001028144.1	bifunctional aminoglycoside N-acetyltransferase AAC(6')-Ie/aminoglycoside O-phosphotransferase APH(2'')-Ia
/home/izslt/enteroflow//AMRfinder_temporary//amrfinder_23078472_F_ENT_S256_results.txt		NODE_20_length_2878_cov_114.360943	1251	1733	+	lnu(A)	lincosamide nucleotidyltransferase Lnu(A)	core	AMR	AMR	LINCOSAMIDE	LINCOSAMIDE	BLASTX	161	161	100.00	99.38	161	WP_032491106.1	lincosamide nucleotidyltransferase Lnu(A)
/home/izslt/enteroflow//AMRfinder_temporary//amrfinder_23078472_F_ENT_S256_results.txt		NODE_3_length_511509_cov_56.988020	140031	141524	+	lsa(A)	ABC-F type ribosomal protection protein Lsa(A)	core	AMR	AMR	LINCOSAMIDE/STREPTOGRAMIN	LINCOSAMIDE/STREPTOGRAMIN	BLASTX	498	498	100.00	99.80	498	WP_002398829.1	ABC-F type ribosomal protection protein Lsa(A)
/home/izslt/enteroflow//AMRfinder_temporary//amrfinder_23078472_F_ENT_S256_results.txt		NODE_9_length_26269_cov_129.577008	2371	3015	-	catA	type A-8 chloramphenicol O-acetyltransferase	core	AMR	AMR	PHENICOL	CHLORAMPHENICOL	BLASTX	215	215	100.00	97.21	215	WP_002352254.1	type A-8 chloramphenicol O-acetyltransferase
/home/izslt/enteroflow//AMRfinder_temporary//amrfinder_23078472_F_ENT_S256_results.txt		NODE_9_length_26269_cov_129.577008	4060	5433	-	tet(L)	tetracycline efflux MFS transporter Tet(L)	core	AMR	AMR	TETRACYCLINE	TETRACYCLINE	EXACTX	458	458	100.00	100.00	458	WP_001574277.1	tetracycline efflux MFS transporter Tet(L)
/home/izslt/enteroflow//AMRfinder_temporary//amrfinder_23078472_F_ENT_S256_results.txt		NODE_9_length_26269_cov_129.577008	5630	7546	-	tet(M)	tetracycline resistance ribosomal protection protein Tet(M)	core	AMR	AMR	TETRACYCLINE	TETRACYCLINE	EXACTX	639	639	100.00	100.00	639	WP_001574275.1	tetracycline resistance ribosomal protection protein Tet(M)
/home/izslt/enteroflow//AMRfinder_temporary//amrfinder_23095499_S_ENT_S258_results.txt	Protein identifier	Contig id	Start	Stop	Strand	Gene symbol	Sequence name	Scope	Element type	Element subtype	Class	Subclass	Method	Target length	Reference sequence length	% Coverage of reference sequence	% Identity to reference sequence	Alignment length	Accession of closest sequence	Name of closest sequence	HMM id	HMM description
/home/izslt/enteroflow//AMRfinder_temporary//amrfinder_23095499_S_ENT_S258_results.txt		NODE_13_length_4601_cov_104.079124	3658	4143	+	dfrG	trimethoprim-resistant dihydrofolate reductase DfrG	core	AMR	AMR	TRIMETHOPRIM	TRIMETHOPRIM	BLASTX	162	165	98.18	100.00	162	WP_000868795.1	trimethoprim-resistant dihydrofolate reductase DfrG
/home/izslt/enteroflow//AMRfinder_temporary//amrfinder_23095499_S_ENT_S258_results.txt		NODE_16_length_2205_cov_176.045717	256	1047	-	aph(3')-IIIa	aminoglycoside O-phosphotransferase APH(3')-IIIa	core	AMR	AMR	AMINOGLYCOSIDE	AMIKACIN/KANAMYCIN	EXACTX	264	264	100.00	100.00	264	WP_001096887.1	aminoglycoside O-phosphotransferase APH(3')-IIIa
/home/izslt/enteroflow//AMRfinder_temporary//amrfinder_23095499_S_ENT_S258_results.txt		NODE_16_length_2205_cov_176.045717	1143	1682	-	sat4	streptothricin N-acetyltransferase Sat4	core	AMR	AMR	STREPTOTHRICIN	STREPTOTHRICIN	EXACTX	180	180	100.00	100.00	180	WP_000627290.1	streptothricin N-acetyltransferase Sat4
/home/izslt/enteroflow//AMRfinder_temporary//amrfinder_23095499_S_ENT_S258_results.txt		NODE_18_length_948_cov_322.918392	274	948	+	erm(B)	23S rRNA (adenine(2058)-N(6))-methyltransferase Erm(B)	core	AMR	AMR	LINCOSAMIDE/MACROLIDE/STREPTOGRAMIN	CLINDAMYCIN/ERYTHROMYCIN/STREPTOGRAMIN B	BLASTX	225	245	91.84	100.00	225	WP_001038795.1	23S rRNA (adenine(2058)-N(6))-methyltransferase Erm(B)
/home/izslt/enteroflow//AMRfinder_temporary//amrfinder_23095499_S_ENT_S258_results.txt		NODE_1_length_848651_cov_68.229992	747774	749267	-	lsa(A)	ABC-F type ribosomal protection protein Lsa(A)	core	AMR	AMR	LINCOSAMIDE/STREPTOGRAMIN	LINCOSAMIDE/STREPTOGRAMIN	BLASTX	498	498	100.00	99.40	498	WP_002398829.1	ABC-F type ribosomal protection protein Lsa(A)
/home/izslt/enteroflow//AMRfinder_temporary//amrfinder_23095499_S_ENT_S258_results.txt		NODE_7_length_32037_cov_155.708461	18877	20793	+	tet(M)	tetracycline resistance ribosomal protection protein Tet(M)	core	AMR	AMR	TETRACYCLINE	TETRACYCLINE	EXACTX	639	639	100.00	100.00	639	WP_001574275.1	tetracycline resistance ribosomal protection protein Tet(M)
/home/izslt/enteroflow//AMRfinder_temporary//amrfinder_23095499_S_ENT_S258_results.txt		NODE_7_length_32037_cov_155.708461	20990	22363	+	tet(L)	tetracycline efflux MFS transporter Tet(L)	core	AMR	AMR	TETRACYCLINE	TETRACYCLINE	EXACTX	458	458	100.00	100.00	458	WP_001574277.1	tetracycline efflux MFS transporter Tet(L)
/home/izslt/enteroflow//AMRfinder_temporary//amrfinder_23095499_S_ENT_S258_results.txt		NODE_7_length_32037_cov_155.708461	23408	24052	+	catA	type A-8 chloramphenicol O-acetyltransferase	core	AMR	AMR	PHENICOL	CHLORAMPHENICOL	BLASTX	215	215	100.00	97.21	215	WP_002352254.1	type A-8 chloramphenicol O-acetyltransferase
/home/izslt/enteroflow//AMRfinder_temporary//amrfinder_23095499_S_ENT_S258_results.txt		NODE_9_length_13418_cov_115.875329	298	1734	-	aac(6')-Ie/aph(2'')-Ia	bifunctional aminoglycoside N-acetyltransferase AAC(6')-Ie/aminoglycoside O-phosphotransferase APH(2'')-Ia	core	AMR	AMR	AMINOGLYCOSIDE	AMIKACIN/GENTAMICIN/KANAMYCIN/TOBRAMYCIN	EXACTX	479	479	100.00	100.00	479	WP_001028144.1	bifunctional aminoglycoside N-acetyltransferase AAC(6')-Ie/aminoglycoside O-phosphotransferase APH(2'')-Ia
/home/izslt/enteroflow//AMRfinder_temporary//amrfinder_23095499_S_ENT_S258_results.txt		NODE_9_length_13418_cov_115.875329	6144	6944	-	lnu(B)	lincosamide nucleotidyltransferase Lnu(B)	core	AMR	AMR	LINCOSAMIDE	LINCOSAMIDE	EXACTX	267	267	100.00	100.00	267	WP_002294514.1	lincosamide nucleotidyltransferase Lnu(B)
/home/izslt/enteroflow//AMRfinder_temporary//amrfinder_23095499_S_ENT_S258_results.txt		NODE_9_length_13418_cov_115.875329	7001	8482	-	lsa(E)	ABC-F type ribosomal protection protein Lsa(E)	core	AMR	AMR	LINCOSAMIDE/STREPTOGRAMIN	LINCOSAMIDE/STREPTOGRAMIN	EXACTX	494	494	100.00	100.00	494	WP_002294513.1	ABC-F type ribosomal protection protein Lsa(E)
/home/izslt/enteroflow//AMRfinder_temporary//amrfinder_23095499_S_ENT_S258_results.txt		NODE_9_length_13418_cov_115.875329	10552	11358	-	spw	ANT(9) family aminoglycoside nucleotidyltransferase Spw	core	AMR	AMR	AMINOGLYCOSIDE	AMINOGLYCOSIDE	EXACTX	269	269	100.00	100.00	269	WP_002294509.1	ANT(9) family aminoglycoside nucleotidyltransferase Spw
/home/izslt/enteroflow//AMRfinder_temporary//amrfinder_23095499_S_ENT_S258_results.txt		NODE_9_length_13418_cov_115.875329	12064	12924	-	ant(6)-Ia	aminoglycoside nucleotidyltransferase ANT(6)-Ia	core	AMR	AMR	AMINOGLYCOSIDE	STREPTOMYCIN	EXACTX	287	287	100.00	100.00	287	WP_002294505.1	aminoglycoside nucleotidyltransferase ANT(6)-Ia
/home/izslt/enteroflow//AMRfinder_temporary//amrfinder_23098082_S_ENT_S257_results.txt	Protein identifier	Contig id	Start	Stop	Strand	Gene symbol	Sequence name	Scope	Element type	Element subtype	Class	Subclass	Method	Target length	Reference sequence length	% Coverage of reference sequence	% Identity to reference sequence	Alignment length	Accession of closest sequence	Name of closest sequence	HMM id	HMM description
/home/izslt/enteroflow//AMRfinder_temporary//amrfinder_23098082_S_ENT_S257_results.txt		NODE_4_length_275071_cov_48.313748	70437	70982	-	aac(6')-I	aminoglycoside 6'-N-acetyltransferase	core	AMR	AMR	AMINOGLYCOSIDE	AMINOGLYCOSIDE	EXACTX	182	182	100.00	100.00	182	WP_002293569.1	aminoglycoside 6'-N-acetyltransferase
/home/izslt/enteroflow//AMRfinder_temporary//amrfinder_23098082_S_ENT_S257_results.txt		NODE_5_length_206963_cov_53.897141	79851	81326	-	msr(C)	ABC-F type ribosomal protection protein Msr(C)	core	AMR	AMR	MACROLIDE/STREPTOGRAMIN	AZITHROMYCIN/ERYTHROMYCIN/STREPTOGRAMIN B/TYLOSIN	BLASTX	492	492	100.00	96.75	492	WP_002314314.1	ABC-F type ribosomal protection protein Msr(C)

## Sheet: virulencefinder_results
#FILE	SEQUENCE	START	END	STRAND	GENE	COVERAGE	COVERAGE_MAP	GAPS	%COVERAGE	%IDENTITY	DATABASE	ACCESSION	PRODUCT	RESISTANCE
21105516-16-8-ENT_S16_L001_assembly/21105516-16-8-ENT_S16_L001_scaffolds.fasta	NODE_15_length_24864_cov_16.297732	6814	9828	+	EF0818	1-3015/3015	===============	0/0	100.00	99.60	vfdb	WP_002399773	(EF0818) polysaccharide lyase family 8 [Hyaluronidase (VF0359) - Exoenzyme (VFC0251)] [Enterococcus faecalis V583]
21105516-16-8-ENT_S16_L001_assembly/21105516-16-8-ENT_S16_L001_scaffolds.fasta	NODE_1_length_1011054_cov_15.037307	119712	120638	-	efaA	1-927/927	===============	0/0	100.00	99.68	vfdb	WP_002356954	(efaA) endocarditis specific antigen [EfaA (VF0354) - Adherence (VFC0001)] [Enterococcus faecalis V583]
21105516-16-8-ENT_S16_L001_assembly/21105516-16-8-ENT_S16_L001_scaffolds.fasta	NODE_1_length_1011054_cov_15.037307	315710	316441	+	fsrA	1-732/732	===============	0/0	100.00	99.73	vfdb	WP_011109506	(fsrA) response regulator [Fsr (VF0360) - Biofilm (VFC0271)] [Enterococcus faecalis V583]
21105516-16-8-ENT_S16_L001_assembly/21105516-16-8-ENT_S16_L001_scaffolds.fasta	NODE_1_length_1011054_cov_15.037307	316530	317258	+	fsrB	1-729/729	===============	0/0	100.00	98.90	vfdb	WP_002369249	(fsrB) agrBfs protein [Fsr (VF0360) - Biofilm (VFC0271)] [Enterococcus faecalis V583]
21105516-16-8-ENT_S16_L001_assembly/21105516-16-8-ENT_S16_L001_scaffolds.fasta	NODE_1_length_1011054_cov_15.037307	317255	318598	+	fsrC	1-1344/1344	===============	0/0	100.00	99.33	vfdb	WP_002386893	(fsrC) histidine kinase putative [Fsr (VF0360) - Biofilm (VFC0271)] [Enterococcus faecalis V583]
21105516-16-8-ENT_S16_L001_assembly/21105516-16-8-ENT_S16_L001_scaffolds.fasta	NODE_1_length_1011054_cov_15.037307	318833	320365	+	gelE	1-1533/1533	===============	0/0	100.00	98.83	vfdb	WP_002369251	(gelE) coccolysin [Gelatinase (VF0357) - Exoenzyme (VFC0251)] [Enterococcus faecalis V583]
21105516-16-8-ENT_S16_L001_assembly/21105516-16-8-ENT_S16_L001_scaffolds.fasta	NODE_1_length_1011054_cov_15.037307	320414	321268	+	sprE	1-855/855	===============	0/0	100.00	98.83	vfdb	WP_002369252	(sprE) serine proteinase V8 family [SprE (VF0358) - Exoenzyme (VFC0251)] [Enterococcus faecalis V583]
21105516-16-8-ENT_S16_L001_assembly/21105516-16-8-ENT_S16_L001_scaffolds.fasta	NODE_1_length_1011054_cov_15.037307	989245	990099	-	srtC	1-855/855	===============	0/0	100.00	99.42	vfdb	WP_002379311	(srtC) sortase [Ebp pili (VF0538) - Adherence (VFC0001)] [Enterococcus faecalis V583]
21105516-16-8-ENT_S16_L001_assembly/21105516-16-8-ENT_S16_L001_scaffolds.fasta	NODE_1_length_1011054_cov_15.037307	990193	992076	-	ebpC	1-1878/1878	========/======	1/6	100.00	99.05	vfdb	WP_011109477	(ebpC) endocarditis and biofilm-associated pilus major subunit EbpC [Ebp pili (VF0538) - Adherence (VFC0001)] [Enterococcus faecalis V583]
21105516-16-8-ENT_S16_L001_assembly/21105516-16-8-ENT_S16_L001_scaffolds.fasta	NODE_1_length_1011054_cov_15.037307	992073	993503	-	ebpB	1-1431/1431	===============	0/0	100.00	99.16	vfdb	WP_002379309	(ebpB) endocarditis and biofilm-associated pilus minor subunit EbpB [Ebp pili (VF0538) - Adherence (VFC0001)] [Enterococcus faecalis V583]
21105516-16-8-ENT_S16_L001_assembly/21105516-16-8-ENT_S16_L001_scaffolds.fasta	NODE_1_length_1011054_cov_15.037307	993507	996971	-	ebpA	1-3465/3465	===============	0/0	100.00	99.94	vfdb	WP_154081516	(ebpA) endocarditis and biofilm-associated pilus tip protein EbpA [Ebp pili (VF0538) - Adherence (VFC0001)] [Enterococcus faecalis V583]
21105516-16-8-ENT_S16_L001_assembly/21105516-16-8-ENT_S16_L001_scaffolds.fasta	NODE_3_length_257612_cov_17.644737	116434	117444	-	bopD	1-1011/1011	===============	0/0	100.00	99.11	vfdb	WP_002387027	(bopD) sugar-binding transcriptional regulator LacI family [BopD (VF0362) - Biofilm (VFC0271)] [Enterococcus faecalis V583]
21105516-16-8-ENT_S16_L001_assembly/21105516-16-8-ENT_S16_L001_scaffolds.fasta	NODE_5_length_216500_cov_23.563910	189094	189894	-	cpsB/cdsA	1-801/801	===============	0/0	100.00	99.13	vfdb	WP_002359680	(cpsB/cdsA) phosphatidate cytidylyltransferase [Capsule (VF0361) - Immune modulation (VFC0258)] [Enterococcus faecalis V583]
21105516-16-8-ENT_S16_L001_assembly/21105516-16-8-ENT_S16_L001_scaffolds.fasta	NODE_5_length_216500_cov_23.563910	189891	190706	-	cpsA/uppS	1-816/816	===============	0/0	100.00	99.51	vfdb	WP_002362225	(cpsA/uppS) undecaprenyl diphosphate synthase [Capsule (VF0361) - Immune modulation (VFC0258)] [Enterococcus faecalis V583]
21105516-16-8-ENT_S16_L001_assembly/21105516-16-8-ENT_S16_L001_scaffolds.fasta	NODE_7_length_94666_cov_16.868954	37755	41873	+	EF3023	1-4119/4119	===============	0/0	100.00	98.64	vfdb	WP_011109578	(EF3023) polysaccharide lyase family 8 [Hyaluronidase (VF0359) - Exoenzyme (VFC0251)] [Enterococcus faecalis V583]
23062477_S_ENT_S106_assembly/23062477_S_ENT_S106_scaffolds.fasta	NODE_1_length_758970_cov_29.677354	6480	7334	-	sprE	1-855/855	===============	0/0	100.00	98.83	vfdb	WP_002369252	(sprE) serine proteinase V8 family [SprE (VF0358) - Exoenzyme (VFC0251)] [Enterococcus faecalis V583]
23062477_S_ENT_S106_assembly/23062477_S_ENT_S106_scaffolds.fasta	NODE_1_length_758970_cov_29.677354	7383	8915	-	gelE	1-1533/1533	===============	0/0	100.00	98.76	vfdb	WP_002369251	(gelE) coccolysin [Gelatinase (VF0357) - Exoenzyme (VFC0251)] [Enterococcus faecalis V583]
23062477_S_ENT_S106_assembly/23062477_S_ENT_S106_scaffolds.fasta	NODE_1_length_758970_cov_29.677354	9150	10493	-	fsrC	1-1344/1344	===============	0/0	100.00	99.26	vfdb	WP_002386893	(fsrC) histidine kinase putative [Fsr (VF0360) - Biofilm (VFC0271)] [Enterococcus faecalis V583]
23062477_S_ENT_S106_assembly/23062477_S_ENT_S106_scaffolds.fasta	NODE_1_length_758970_cov_29.677354	10490	11218	-	fsrB	1-729/729	===============	0/0	100.00	99.18	vfdb	WP_002369249	(fsrB) agrBfs protein [Fsr (VF0360) - Biofilm (VFC0271)] [Enterococcus faecalis V583]
23062477_S_ENT_S106_assembly/23062477_S_ENT_S106_scaffolds.fasta	NODE_1_length_758970_cov_29.677354	11307	12038	-	fsrA	1-732/732	===============	0/0	100.00	99.45	vfdb	WP_011109506	(fsrA) response regulator [Fsr (VF0360) - Biofilm (VFC0271)] [Enterococcus faecalis V583]
23062477_S_ENT_S106_assembly/23062477_S_ENT_S106_scaffolds.fasta	NODE_1_length_758970_cov_29.677354	210471	211397	+	efaA	1-927/927	===============	0/0	100.00	100.00	vfdb	WP_002356954	(efaA) endocarditis specific antigen [EfaA (VF0354) - Adherence (VFC0001)] [Enterococcus faecalis V583]
23062477_S_ENT_S106_assembly/23062477_S_ENT_S106_scaffolds.fasta	NODE_1_length_758970_cov_29.677354	461651	462463	-	cpsK	1-813/813	===============	0/0	100.00	98.40	vfdb	WP_002362627	(cpsK) ABC transporter permease protein [Capsule (VF0361) - Immune modulation (VFC0258)] [Enterococcus faecalis V583]
23062477_S_ENT_S106_assembly/23062477_S_ENT_S106_scaffolds.fasta	NODE_1_length_758970_cov_29.677354	462463	463848	-	cpsJ	1-1386/1386	===============	0/0	100.00	98.92	vfdb	WP_002387127	(cpsJ) ABC transporter ATP-binding protein [Capsule (VF0361) - Immune modulation (VFC0258)] [Enterococcus faecalis V583]
23062477_S_ENT_S106_assembly/23062477_S_ENT_S106_scaffolds.fasta	NODE_1_length_758970_cov_29.677354	463832	464971	-	cpsI	1-1140/1140	===============	0/0	100.00	99.47	vfdb	WP_002376666	(cpsI) UDP-galactopyranose mutase [Capsule (VF0361) - Immune modulation (VFC0258)] [Enterococcus faecalis V583]
23062477_S_ENT_S106_assembly/23062477_S_ENT_S106_scaffolds.fasta	NODE_1_length_758970_cov_29.677354	465030	465428	-	cpsH	1-399/399	===============	0/0	100.00	99.75	vfdb	WP_002387128	(cpsH) lipoprotein [Capsule (VF0361) - Immune modulation (VFC0258)] [Enterococcus faecalis V583]
23062477_S_ENT_S106_assembly/23062477_S_ENT_S106_scaffolds.fasta	NODE_1_length_758970_cov_29.677354	465446	467899	-	cpsG	1-2454/2454	===============	0/0	100.00	99.55	vfdb	WP_002359685	(cpsG) MurB family protein [Capsule (VF0361) - Immune modulation (VFC0258)] [Enterococcus faecalis V583]
23062477_S_ENT_S106_assembly/23062477_S_ENT_S106_scaffolds.fasta	NODE_1_length_758970_cov_29.677354	467926	468777	-	cpsF	1-852/852	===============	0/0	100.00	99.65	vfdb	WP_002367100	(cpsF) CpsF protein [Capsule (VF0361) - Immune modulation (VFC0258)] [Enterococcus faecalis V583]
23062477_S_ENT_S106_assembly/23062477_S_ENT_S106_scaffolds.fasta	NODE_1_length_758970_cov_29.677354	468801	471311	-	cpsE	1-2511/2511	===============	0/0	100.00	99.48	vfdb	WP_002387129	(cpsE) glycosyl transferase group 2 family protein [Capsule (VF0361) - Immune modulation (VFC0258)] [Enterococcus faecalis V583]
23062477_S_ENT_S106_assembly/23062477_S_ENT_S106_scaffolds.fasta	NODE_1_length_758970_cov_29.677354	471381	472847	-	cpsD	1-1467/1467	===============	0/0	100.00	99.66	vfdb	WP_002370472	(cpsD) glycosyl transferase group 2 family protein [Capsule (VF0361) - Immune modulation (VFC0258)] [Enterococcus faecalis V583]
23062477_S_ENT_S106_assembly/23062477_S_ENT_S106_scaffolds.fasta	NODE_1_length_758970_cov_29.677354	472866	474035	-	cpsC	1-1170/1170	===============	0/0	100.00	98.12	vfdb	WP_002362618	(cpsC) teichoic acid biosynthesis protein putative [Capsule (VF0361) - Immune modulation (VFC0258)] [Enterococcus faecalis V583]
23062477_S_ENT_S106_assembly/23062477_S_ENT_S106_scaffolds.fasta	NODE_1_length_758970_cov_29.677354	474508	475308	-	cpsB/cdsA	1-801/801	===============	0/0	100.00	99.38	vfdb	WP_002359680	(cpsB/cdsA) phosphatidate cytidylyltransferase [Capsule (VF0361) - Immune modulation (VFC0258)] [Enterococcus faecalis V583]
23062477_S_ENT_S106_assembly/23062477_S_ENT_S106_scaffolds.fasta	NODE_1_length_758970_cov_29.677354	475305	476120	-	cpsA/uppS	1-816/816	===============	0/0	100.00	99.75	vfdb	WP_002362225	(cpsA/uppS) undecaprenyl diphosphate synthase [Capsule (VF0361) - Immune modulation (VFC0258)] [Enterococcus faecalis V583]
23062477_S_ENT_S106_assembly/23062477_S_ENT_S106_scaffolds.fasta	NODE_2_length_580289_cov_28.489506	33318	36782	+	ebpA	1-3465/3465	===============	0/0	100.00	99.42	vfdb	WP_154081516	(ebpA) endocarditis and biofilm-associated pilus tip protein EbpA [Ebp pili (VF0538) - Adherence (VFC0001)] [Enterococcus faecalis V583]
23062477_S_ENT_S106_assembly/23062477_S_ENT_S106_scaffolds.fasta	NODE_2_length_580289_cov_28.489506	36786	38216	+	ebpB	1-1431/1431	===============	0/0	100.00	99.09	vfdb	WP_002379309	(ebpB) endocarditis and biofilm-associated pilus minor subunit EbpB [Ebp pili (VF0538) - Adherence (VFC0001)] [Enterococcus faecalis V583]
23062477_S_ENT_S106_assembly/23062477_S_ENT_S106_scaffolds.fasta	NODE_2_length_580289_cov_28.489506	38213	40096	+	ebpC	1-1878/1878	========/======	1/6	100.00	99.20	vfdb	WP_011109477	(ebpC) endocarditis and biofilm-associated pilus major subunit EbpC [Ebp pili (VF0538) - Adherence (VFC0001)] [Enterococcus faecalis V583]
23062477_S_ENT_S106_assembly/23062477_S_ENT_S106_scaffolds.fasta	NODE_2_length_580289_cov_28.489506	40190	41034	+	srtC	1-845/855	===============	0/0	98.83	98.94	vfdb	WP_002379311	(srtC) sortase [Ebp pili (VF0538) - Adherence (VFC0001)] [Enterococcus faecalis V583]
23062477_S_ENT_S106_assembly/23062477_S_ENT_S106_scaffolds.fasta	NODE_2_length_580289_cov_28.489506	44375	45955	+	ace	1-1581/2025	============...	0/0	78.07	96.33	vfdb	WP_010714416	(ace) collagen adhesin protein [Ace (VF0355) - Adherence (VFC0001)] [Enterococcus faecalis V583]
23062477_S_ENT_S106_assembly/23062477_S_ENT_S106_scaffolds.fasta	NODE_3_length_421794_cov_31.951896	369104	372118	+	EF0818	1-3015/3015	===============	0/0	100.00	99.30	vfdb	WP_002399773	(EF0818) polysaccharide lyase family 8 [Hyaluronidase (VF0359) - Exoenzyme (VFC0251)] [Enterococcus faecalis V583]
23062477_S_ENT_S106_assembly/23062477_S_ENT_S106_scaffolds.fasta	NODE_5_length_193369_cov_30.377640	86789	87799	-	bopD	1-1011/1011	===============	0/0	100.00	98.91	vfdb	WP_002387027	(bopD) sugar-binding transcriptional regulator LacI family [BopD (VF0362) - Biofilm (VFC0271)] [Enterococcus faecalis V583]
23062477_S_ENT_S106_assembly/23062477_S_ENT_S106_scaffolds.fasta	NODE_7_length_189336_cov_33.083162	143525	147387	-	EF3023	1-3863/4119	===============	0/0	93.78	98.71	vfdb	WP_011109578	(EF3023) polysaccharide lyase family 8 [Hyaluronidase (VF0359) - Exoenzyme (VFC0251)] [Enterococcus faecalis V583]
23062880_S_ENT_S121_assembly/23062880_S_ENT_S121_scaffolds.fasta	NODE_1_length_1012018_cov_32.623946	676129	677184	+	sgrA	1-975/975	========/======	3/81	100.00	91.95	vfdb	WP_002296629	(sgrA) cell wall anchored protein SgrA [SgrA (VF0540) - Adherence (VFC0001)] [Enterococcus faecium DO]
23062880_S_ENT_S121_assembly/23062880_S_ENT_S121_scaffolds.fasta	NODE_6_length_158775_cov_38.778113	140319	141936	+	scm	1-1594/1812	========/=====.	5/90	86.15	90.67	vfdb	WP_014748741	(scm) collagen adhesin protein Scm [Scm (VF0418) - Adherence (VFC0001)] [Enterococcus faecium DO]
23065136_F_ENT_S232_assembly/23065136_F_ENT_S232_scaffolds.fasta	NODE_1_length_1444838_cov_31.841990	14423	17887	+	ebpA	1-3465/3465	===============	0/0	100.00	99.36	vfdb	WP_154081516	(ebpA) endocarditis and biofilm-associated pilus tip protein EbpA [Ebp pili (VF0538) - Adherence (VFC0001)] [Enterococcus faecalis V583]
23065136_F_ENT_S232_assembly/23065136_F_ENT_S232_scaffolds.fasta	NODE_1_length_1444838_cov_31.841990	17891	19321	+	ebpB	1-1431/1431	===============	0/0	100.00	99.44	vfdb	WP_002379309	(ebpB) endocarditis and biofilm-associated pilus minor subunit EbpB [Ebp pili (VF0538) - Adherence (VFC0001)] [Enterococcus faecalis V583]
23065136_F_ENT_S232_assembly/23065136_F_ENT_S232_scaffolds.fasta	NODE_1_length_1444838_cov_31.841990	19318	21201	+	ebpC	1-1878/1878	========/======	1/6	100.00	99.15	vfdb	WP_011109477	(ebpC) endocarditis and biofilm-associated pilus major subunit EbpC [Ebp pili (VF0538) - Adherence (VFC0001)] [Enterococcus faecalis V583]
23065136_F_ENT_S232_assembly/23065136_F_ENT_S232_scaffolds.fasta	NODE_1_length_1444838_cov_31.841990	21295	22149	+	srtC	1-855/855	===============	0/0	100.00	99.30	vfdb	WP_002379311	(srtC) sortase [Ebp pili (VF0538) - Adherence (VFC0001)] [Enterococcus faecalis V583]
23065136_F_ENT_S232_assembly/23065136_F_ENT_S232_scaffolds.fasta	NODE_1_length_1444838_cov_31.841990	25231	26459	+	ace	1-1229/2025	==========.....	0/0	60.69	99.11	vfdb	WP_010714416	(ace) collagen adhesin protein [Ace (VF0355) - Adherence (VFC0001)] [Enterococcus faecalis V583]
23065136_F_ENT_S232_assembly/23065136_F_ENT_S232_scaffolds.fasta	NODE_1_length_1444838_cov_31.841990	687969	688823	-	sprE	1-855/855	===============	0/0	100.00	98.95	vfdb	WP_002369252	(sprE) serine proteinase V8 family [SprE (VF0358) - Exoenzyme (VFC0251)] [Enterococcus faecalis V583]
23065136_F_ENT_S232_assembly/23065136_F_ENT_S232_scaffolds.fasta	NODE_1_length_1444838_cov_31.841990	688872	690404	-	gelE	1-1533/1533	===============	0/0	100.00	98.96	vfdb	WP_002369251	(gelE) coccolysin [Gelatinase (VF0357) - Exoenzyme (VFC0251)] [Enterococcus faecalis V583]
23065136_F_ENT_S232_assembly/23065136_F_ENT_S232_scaffolds.fasta	NODE_1_length_1444838_cov_31.841990	690639	691982	-	fsrC	1-1344/1344	===============	0/0	100.00	99.33	vfdb	WP_002386893	(fsrC) histidine kinase putative [Fsr (VF0360) - Biofilm (VFC0271)] [Enterococcus faecalis V583]
23065136_F_ENT_S232_assembly/23065136_F_ENT_S232_scaffolds.fasta	NODE_1_length_1444838_cov_31.841990	691979	692707	-	fsrB	1-729/729	===============	0/0	100.00	98.90	vfdb	WP_002369249	(fsrB) agrBfs protein [Fsr (VF0360) - Biofilm (VFC0271)] [Enterococcus faecalis V583]
23065136_F_ENT_S232_assembly/23065136_F_ENT_S232_scaffolds.fasta	NODE_1_length_1444838_cov_31.841990	692796	693527	-	fsrA	1-732/732	===============	0/0	100.00	99.73	vfdb	WP_011109506	(fsrA) response regulator [Fsr (VF0360) - Biofilm (VFC0271)] [Enterococcus faecalis V583]
23065136_F_ENT_S232_assembly/23065136_F_ENT_S232_scaffolds.fasta	NODE_1_length_1444838_cov_31.841990	857227	858153	+	efaA	1-927/927	===============	0/0	100.00	99.78	vfdb	WP_002356954	(efaA) endocarditis specific antigen [EfaA (VF0354) - Adherence (VFC0001)] [Enterococcus faecalis V583]
23065136_F_ENT_S232_assembly/23065136_F_ENT_S232_scaffolds.fasta	NODE_1_length_1444838_cov_31.841990	1123045	1123857	-	cpsK	1-813/813	===============	0/0	100.00	98.52	vfdb	WP_002362627	(cpsK) ABC transporter permease protein [Capsule (VF0361) - Immune modulation (VFC0258)] [Enterococcus faecalis V583]
23065136_F_ENT_S232_assembly/23065136_F_ENT_S232_scaffolds.fasta	NODE_1_length_1444838_cov_31.841990	1123857	1125242	-	cpsJ	1-1386/1386	===============	0/0	100.00	98.20	vfdb	WP_002387127	(cpsJ) ABC transporter ATP-binding protein [Capsule (VF0361) - Immune modulation (VFC0258)] [Enterococcus faecalis V583]
23065136_F_ENT_S232_assembly/23065136_F_ENT_S232_scaffolds.fasta	NODE_1_length_1444838_cov_31.841990	1125226	1126365	-	cpsI	1-1140/1140	===============	0/0	100.00	99.56	vfdb	WP_002376666	(cpsI) UDP-galactopyranose mutase [Capsule (VF0361) - Immune modulation (VFC0258)] [Enterococcus faecalis V583]
23065136_F_ENT_S232_assembly/23065136_F_ENT_S232_scaffolds.fasta	NODE_1_length_1444838_cov_31.841990	1126424	1126822	-	cpsH	1-399/399	===============	0/0	100.00	99.25	vfdb	WP_002387128	(cpsH) lipoprotein [Capsule (VF0361) - Immune modulation (VFC0258)] [Enterococcus faecalis V583]
23065136_F_ENT_S232_assembly/23065136_F_ENT_S232_scaffolds.fasta	NODE_1_length_1444838_cov_31.841990	1126840	1129293	-	cpsG	1-2454/2454	===============	0/0	100.00	99.39	vfdb	WP_002359685	(cpsG) MurB family protein [Capsule (VF0361) - Immune modulation (VFC0258)] [Enterococcus faecalis V583]
23065136_F_ENT_S232_assembly/23065136_F_ENT_S232_scaffolds.fasta	NODE_1_length_1444838_cov_31.841990	1129320	1130171	-	cpsF	1-852/852	===============	0/0	100.00	99.65	vfdb	WP_002367100	(cpsF) CpsF protein [Capsule (VF0361) - Immune modulation (VFC0258)] [Enterococcus faecalis V583]
23065136_F_ENT_S232_assembly/23065136_F_ENT_S232_scaffolds.fasta	NODE_1_length_1444838_cov_31.841990	1130195	1132705	-	cpsE	1-2511/2511	===============	0/0	100.00	99.12	vfdb	WP_002387129	(cpsE) glycosyl transferase group 2 family protein [Capsule (VF0361) - Immune modulation (VFC0258)] [Enterococcus faecalis V583]
23065136_F_ENT_S232_assembly/23065136_F_ENT_S232_scaffolds.fasta	NODE_1_length_1444838_cov_31.841990	1132775	1134241	-	cpsD	1-1467/1467	===============	0/0	100.00	98.84	vfdb	WP_002370472	(cpsD) glycosyl transferase group 2 family protein [Capsule (VF0361) - Immune modulation (VFC0258)] [Enterococcus faecalis V583]
23065136_F_ENT_S232_assembly/23065136_F_ENT_S232_scaffolds.fasta	NODE_1_length_1444838_cov_31.841990	1134260	1135429	-	cpsC	1-1170/1170	===============	0/0	100.00	99.40	vfdb	WP_002362618	(cpsC) teichoic acid biosynthesis protein putative [Capsule (VF0361) - Immune modulation (VFC0258)] [Enterococcus faecalis V583]
23065136_F_ENT_S232_assembly/23065136_F_ENT_S232_scaffolds.fasta	NODE_1_length_1444838_cov_31.841990	1135902	1136702	-	cpsB/cdsA	1-801/801	===============	0/0	100.00	99.38	vfdb	WP_002359680	(cpsB/cdsA) phosphatidate cytidylyltransferase [Capsule (VF0361) - Immune modulation (VFC0258)] [Enterococcus faecalis V583]
23065136_F_ENT_S232_assembly/23065136_F_ENT_S232_scaffolds.fasta	NODE_1_length_1444838_cov_31.841990	1136699	1137514	-	cpsA/uppS	1-816/816	===============	0/0	100.00	99.27	vfdb	WP_002362225	(cpsA/uppS) undecaprenyl diphosphate synthase [Capsule (VF0361) - Immune modulation (VFC0258)] [Enterococcus faecalis V583]
23065136_F_ENT_S232_assembly/23065136_F_ENT_S232_scaffolds.fasta	NODE_3_length_303685_cov_35.785967	61065	64714	-	EF3023	1-3650/4119	==============.	0/0	88.61	99.01	vfdb	WP_011109578	(EF3023) polysaccharide lyase family 8 [Hyaluronidase (VF0359) - Exoenzyme (VFC0251)] [Enterococcus faecalis V583]
23065136_F_ENT_S232_assembly/23065136_F_ENT_S232_scaffolds.fasta	NODE_5_length_218654_cov_33.408547	101114	102124	+	bopD	1-1011/1011	===============	0/0	100.00	99.21	vfdb	WP_002387027	(bopD) sugar-binding transcriptional regulator LacI family [BopD (VF0362) - Biofilm (VFC0271)] [Enterococcus faecalis V583]
23067068_F_ENT_S229_assembly/23067068_F_ENT_S229_scaffolds.fasta	NODE_1_length_1428858_cov_51.672197	243595	244410	+	cpsA/uppS	1-816/816	===============	0/0	100.00	99.51	vfdb	WP_002362225	(cpsA/uppS) undecaprenyl diphosphate synthase [Capsule (VF0361) - Immune modulation (VFC0258)] [Enterococcus faecalis V583]
23067068_F_ENT_S229_assembly/23067068_F_ENT_S229_scaffolds.fasta	NODE_1_length_1428858_cov_51.672197	244407	245207	+	cpsB/cdsA	1-801/801	===============	0/0	100.00	99.13	vfdb	WP_002359680	(cpsB/cdsA) phosphatidate cytidylyltransferase [Capsule (VF0361) - Immune modulation (VFC0258)] [Enterococcus faecalis V583]
23067068_F_ENT_S229_assembly/23067068_F_ENT_S229_scaffolds.fasta	NODE_1_length_1428858_cov_51.672197	555396	556322	-	efaA	1-927/927	===============	0/0	100.00	99.68	vfdb	WP_002356954	(efaA) endocarditis specific antigen [EfaA (VF0354) - Adherence (VFC0001)] [Enterococcus faecalis V583]
23067068_F_ENT_S229_assembly/23067068_F_ENT_S229_scaffolds.fasta	NODE_1_length_1428858_cov_51.672197	713644	714375	+	fsrA	1-732/732	===============	0/0	100.00	99.73	vfdb	WP_011109506	(fsrA) response regulator [Fsr (VF0360) - Biofilm (VFC0271)] [Enterococcus faecalis V583]
23067068_F_ENT_S229_assembly/23067068_F_ENT_S229_scaffolds.fasta	NODE_1_length_1428858_cov_51.672197	714464	715192	+	fsrB	1-729/729	===============	0/0	100.00	98.90	vfdb	WP_002369249	(fsrB) agrBfs protein [Fsr (VF0360) - Biofilm (VFC0271)] [Enterococcus faecalis V583]
23067068_F_ENT_S229_assembly/23067068_F_ENT_S229_scaffolds.fasta	NODE_1_length_1428858_cov_51.672197	715189	716532	+	fsrC	1-1344/1344	===============	0/0	100.00	99.33	vfdb	WP_002386893	(fsrC) histidine kinase putative [Fsr (VF0360) - Biofilm (VFC0271)] [Enterococcus faecalis V583]
23067068_F_ENT_S229_assembly/23067068_F_ENT_S229_scaffolds.fasta	NODE_1_length_1428858_cov_51.672197	716767	718299	+	gelE	1-1533/1533	===============	0/0	100.00	98.76	vfdb	WP_002369251	(gelE) coccolysin [Gelatinase (VF0357) - Exoenzyme (VFC0251)] [Enterococcus faecalis V583]
23067068_F_ENT_S229_assembly/23067068_F_ENT_S229_scaffolds.fasta	NODE_1_length_1428858_cov_51.672197	718348	719202	+	sprE	1-855/855	===============	0/0	100.00	98.83	vfdb	WP_002369252	(sprE) serine proteinase V8 family [SprE (VF0358) - Exoenzyme (VFC0251)] [Enterococcus faecalis V583]
23067068_F_ENT_S229_assembly/23067068_F_ENT_S229_scaffolds.fasta	NODE_1_length_1428858_cov_51.672197	1387069	1387923	-	srtC	1-855/855	===============	0/0	100.00	99.18	vfdb	WP_002379311	(srtC) sortase [Ebp pili (VF0538) - Adherence (VFC0001)] [Enterococcus faecalis V583]
23067068_F_ENT_S229_assembly/23067068_F_ENT_S229_scaffolds.fasta	NODE_1_length_1428858_cov_51.672197	1388017	1389900	-	ebpC	1-1878/1878	========/======	1/6	100.00	99.05	vfdb	WP_011109477	(ebpC) endocarditis and biofilm-associated pilus major subunit EbpC [Ebp pili (VF0538) - Adherence (VFC0001)] [Enterococcus faecalis V583]
23067068_F_ENT_S229_assembly/23067068_F_ENT_S229_scaffolds.fasta	NODE_1_length_1428858_cov_51.672197	1389897	1391327	-	ebpB	1-1431/1431	===============	0/0	100.00	99.16	vfdb	WP_002379309	(ebpB) endocarditis and biofilm-associated pilus minor subunit EbpB [Ebp pili (VF0538) - Adherence (VFC0001)] [Enterococcus faecalis V583]
23067068_F_ENT_S229_assembly/23067068_F_ENT_S229_scaffolds.fasta	NODE_1_length_1428858_cov_51.672197	1391331	1394795	-	ebpA	1-3465/3465	===============	0/0	100.00	99.94	vfdb	WP_154081516	(ebpA) endocarditis and biofilm-associated pilus tip protein EbpA [Ebp pili (VF0538) - Adherence (VFC0001)] [Enterococcus faecalis V583]
23067068_F_ENT_S229_assembly/23067068_F_ENT_S229_scaffolds.fasta	NODE_2_length_392441_cov_56.757417	101648	102658	+	bopD	1-1011/1011	===============	0/0	100.00	99.11	vfdb	WP_002387027	(bopD) sugar-binding transcriptional regulator LacI family [BopD (VF0362) - Biofilm (VFC0271)] [Enterococcus faecalis V583]
23067068_F_ENT_S229_assembly/23067068_F_ENT_S229_scaffolds.fasta	NODE_2_length_392441_cov_56.757417	235249	238263	-	EF0818	1-3015/3015	===============	0/0	100.00	99.60	vfdb	WP_002399773	(EF0818) polysaccharide lyase family 8 [Hyaluronidase (VF0359) - Exoenzyme (VFC0251)] [Enterococcus faecalis V583]
23067068_F_ENT_S229_assembly/23067068_F_ENT_S229_scaffolds.fasta	NODE_3_length_379645_cov_64.281101	247697	250878	+	EF3023	1-3182/4119	============...	0/0	77.25	99.31	vfdb	WP_011109578	(EF3023) polysaccharide lyase family 8 [Hyaluronidase (VF0359) - Exoenzyme (VFC0251)] [Enterococcus faecalis V583]
23077594_S_ENT_S67_assembly/23077594_S_ENT_S67_scaffolds.fasta	NODE_1_length_741962_cov_38.903270	117654	118508	-	sprE	1-855/855	===============	0/0	100.00	98.48	vfdb	WP_002369252	(sprE) serine proteinase V8 family [SprE (VF0358) - Exoenzyme (VFC0251)] [Enterococcus faecalis V583]
23077594_S_ENT_S67_assembly/23077594_S_ENT_S67_scaffolds.fasta	NODE_1_length_741962_cov_38.903270	118557	120089	-	gelE	1-1533/1533	===============	0/0	100.00	99.80	vfdb	WP_002369251	(gelE) coccolysin [Gelatinase (VF0357) - Exoenzyme (VFC0251)] [Enterococcus faecalis V583]
23077594_S_ENT_S67_assembly/23077594_S_ENT_S67_scaffolds.fasta	NODE_1_length_741962_cov_38.903270	120324	121667	-	fsrC	1-1344/1344	===============	0/0	100.00	99.26	vfdb	WP_002386893	(fsrC) histidine kinase putative [Fsr (VF0360) - Biofilm (VFC0271)] [Enterococcus faecalis V583]
23077594_S_ENT_S67_assembly/23077594_S_ENT_S67_scaffolds.fasta	NODE_1_length_741962_cov_38.903270	121664	122392	-	fsrB	1-729/729	===============	0/0	100.00	99.86	vfdb	WP_002369249	(fsrB) agrBfs protein [Fsr (VF0360) - Biofilm (VFC0271)] [Enterococcus faecalis V583]
23077594_S_ENT_S67_assembly/23077594_S_ENT_S67_scaffolds.fasta	NODE_1_length_741962_cov_38.903270	122481	123212	-	fsrA	1-732/732	===============	0/0	100.00	99.59	vfdb	WP_011109506	(fsrA) response regulator [Fsr (VF0360) - Biofilm (VFC0271)] [Enterococcus faecalis V583]
23077594_S_ENT_S67_assembly/23077594_S_ENT_S67_scaffolds.fasta	NODE_1_length_741962_cov_38.903270	286852	287778	+	efaA	1-927/927	===============	0/0	100.00	99.78	vfdb	WP_002356954	(efaA) endocarditis specific antigen [EfaA (VF0354) - Adherence (VFC0001)] [Enterococcus faecalis V583]
23077594_S_ENT_S67_assembly/23077594_S_ENT_S67_scaffolds.fasta	NODE_1_length_741962_cov_38.903270	597477	598289	-	cpsK	1-813/813	===============	0/0	100.00	98.52	vfdb	WP_002362627	(cpsK) ABC transporter permease protein [Capsule (VF0361) - Immune modulation (VFC0258)] [Enterococcus faecalis V583]
23077594_S_ENT_S67_assembly/23077594_S_ENT_S67_scaffolds.fasta	NODE_1_length_741962_cov_38.903270	598289	599674	-	cpsJ	1-1386/1386	===============	0/0	100.00	98.92	vfdb	WP_002387127	(cpsJ) ABC transporter ATP-binding protein [Capsule (VF0361) - Immune modulation (VFC0258)] [Enterococcus faecalis V583]
23077594_S_ENT_S67_assembly/23077594_S_ENT_S67_scaffolds.fasta	NODE_1_length_741962_cov_38.903270	599658	600797	-	cpsI	1-1140/1140	===============	0/0	100.00	99.65	vfdb	WP_002376666	(cpsI) UDP-galactopyranose mutase [Capsule (VF0361) - Immune modulation (VFC0258)] [Enterococcus faecalis V583]
23077594_S_ENT_S67_assembly/23077594_S_ENT_S67_scaffolds.fasta	NODE_1_length_741962_cov_38.903270	600856	601254	-	cpsH	1-399/399	===============	0/0	100.00	99.50	vfdb	WP_002387128	(cpsH) lipoprotein [Capsule (VF0361) - Immune modulation (VFC0258)] [Enterococcus faecalis V583]
23077594_S_ENT_S67_assembly/23077594_S_ENT_S67_scaffolds.fasta	NODE_1_length_741962_cov_38.903270	601272	603725	-	cpsG	1-2454/2454	===============	0/0	100.00	99.67	vfdb	WP_002359685	(cpsG) MurB family protein [Capsule (VF0361) - Immune modulation (VFC0258)] [Enterococcus faecalis V583]
23077594_S_ENT_S67_assembly/23077594_S_ENT_S67_scaffolds.fasta	NODE_1_length_741962_cov_38.903270	603794	606303	-	cpsE	1-2510/2511	===============	0/0	99.96	99.16	vfdb	WP_002387129	(cpsE) glycosyl transferase group 2 family protein [Capsule (VF0361) - Immune modulation (VFC0258)] [Enterococcus faecalis V583]
23077594_S_ENT_S67_assembly/23077594_S_ENT_S67_scaffolds.fasta	NODE_1_length_741962_cov_38.903270	606373	607839	-	cpsD	1-1467/1467	===============	0/0	100.00	99.05	vfdb	WP_002370472	(cpsD) glycosyl transferase group 2 family protein [Capsule (VF0361) - Immune modulation (VFC0258)] [Enterococcus faecalis V583]
23077594_S_ENT_S67_assembly/23077594_S_ENT_S67_scaffolds.fasta	NODE_1_length_741962_cov_38.903270	607858	609027	-	cpsC	1-1170/1170	===============	0/0	100.00	99.40	vfdb	WP_002362618	(cpsC) teichoic acid biosynthesis protein putative [Capsule (VF0361) - Immune modulation (VFC0258)] [Enterococcus faecalis V583]
23077594_S_ENT_S67_assembly/23077594_S_ENT_S67_scaffolds.fasta	NODE_1_length_741962_cov_38.903270	609500	610300	-	cpsB/cdsA	1-801/801	===============	0/0	100.00	98.75	vfdb	WP_002359680	(cpsB/cdsA) phosphatidate cytidylyltransferase [Capsule (VF0361) - Immune modulation (VFC0258)] [Enterococcus faecalis V583]
23077594_S_ENT_S67_assembly/23077594_S_ENT_S67_scaffolds.fasta	NODE_1_length_741962_cov_38.903270	610297	611112	-	cpsA/uppS	1-816/816	===============	0/0	100.00	99.27	vfdb	WP_002362225	(cpsA/uppS) undecaprenyl diphosphate synthase [Capsule (VF0361) - Immune modulation (VFC0258)] [Enterococcus faecalis V583]
23077594_S_ENT_S67_assembly/23077594_S_ENT_S67_scaffolds.fasta	NODE_2_length_590218_cov_37.850898	38117	41581	+	ebpA	1-3465/3465	===============	0/0	100.00	99.71	vfdb	WP_154081516	(ebpA) endocarditis and biofilm-associated pilus tip protein EbpA [Ebp pili (VF0538) - Adherence (VFC0001)] [Enterococcus faecalis V583]
23077594_S_ENT_S67_assembly/23077594_S_ENT_S67_scaffolds.fasta	NODE_2_length_590218_cov_37.850898	41585	43015	+	ebpB	1-1431/1431	===============	0/0	100.00	99.37	vfdb	WP_002379309	(ebpB) endocarditis and biofilm-associated pilus minor subunit EbpB [Ebp pili (VF0538) - Adherence (VFC0001)] [Enterococcus faecalis V583]
23077594_S_ENT_S67_assembly/23077594_S_ENT_S67_scaffolds.fasta	NODE_2_length_590218_cov_37.850898	43012	44895	+	ebpC	1-1878/1878	========/======	1/6	100.00	99.20	vfdb	WP_011109477	(ebpC) endocarditis and biofilm-associated pilus major subunit EbpC [Ebp pili (VF0538) - Adherence (VFC0001)] [Enterococcus faecalis V583]
23077594_S_ENT_S67_assembly/23077594_S_ENT_S67_scaffolds.fasta	NODE_2_length_590218_cov_37.850898	44989	45843	+	srtC	1-855/855	===============	0/0	100.00	99.53	vfdb	WP_002379311	(srtC) sortase [Ebp pili (VF0538) - Adherence (VFC0001)] [Enterococcus faecalis V583]
23077594_S_ENT_S67_assembly/23077594_S_ENT_S67_scaffolds.fasta	NODE_2_length_590218_cov_37.850898	50610	52190	+	ace	1-1581/2025	============...	0/0	78.07	97.15	vfdb	WP_010714416	(ace) collagen adhesin protein [Ace (VF0355) - Adherence (VFC0001)] [Enterococcus faecalis V583]
23077594_S_ENT_S67_assembly/23077594_S_ENT_S67_scaffolds.fasta	NODE_3_length_506797_cov_40.701249	352803	355817	+	EF0818	1-3015/3015	===============	0/0	100.00	99.70	vfdb	WP_002399773	(EF0818) polysaccharide lyase family 8 [Hyaluronidase (VF0359) - Exoenzyme (VFC0251)] [Enterococcus faecalis V583]
23077594_S_ENT_S67_assembly/23077594_S_ENT_S67_scaffolds.fasta	NODE_3_length_506797_cov_40.701249	492312	493322	-	bopD	1-1011/1011	===============	0/0	100.00	98.91	vfdb	WP_002387027	(bopD) sugar-binding transcriptional regulator LacI family [BopD (VF0362) - Biofilm (VFC0271)] [Enterococcus faecalis V583]
23077594_S_ENT_S67_assembly/23077594_S_ENT_S67_scaffolds.fasta	NODE_4_length_387325_cov_43.911131	251866	255984	+	EF3023	1-4119/4119	===============	0/0	100.00	98.71	vfdb	WP_011109578	(EF3023) polysaccharide lyase family 8 [Hyaluronidase (VF0359) - Exoenzyme (VFC0251)] [Enterococcus faecalis V583]
23077615_S_ENT_S71_assembly/23077615_S_ENT_S71_scaffolds.fasta	NODE_1_length_1283258_cov_49.727667	285334	286149	+	cpsA/uppS	1-816/816	===============	0/0	100.00	98.90	vfdb	WP_002362225	(cpsA/uppS) undecaprenyl diphosphate synthase [Capsule (VF0361) - Immune modulation (VFC0258)] [Enterococcus faecalis V583]
23077615_S_ENT_S71_assembly/23077615_S_ENT_S71_scaffolds.fasta	NODE_1_length_1283258_cov_49.727667	286146	286946	+	cpsB/cdsA	1-801/801	===============	0/0	100.00	98.75	vfdb	WP_002359680	(cpsB/cdsA) phosphatidate cytidylyltransferase [Capsule (VF0361) - Immune modulation (VFC0258)] [Enterococcus faecalis V583]
23077615_S_ENT_S71_assembly/23077615_S_ENT_S71_scaffolds.fasta	NODE_1_length_1283258_cov_49.727667	287419	288588	+	cpsC	1-1170/1170	===============	0/0	100.00	96.92	vfdb	WP_002362618	(cpsC) teichoic acid biosynthesis protein putative [Capsule (VF0361) - Immune modulation (VFC0258)] [Enterococcus faecalis V583]
23077615_S_ENT_S71_assembly/23077615_S_ENT_S71_scaffolds.fasta	NODE_1_length_1283258_cov_49.727667	288607	290073	+	cpsD	1-1467/1467	===============	0/0	100.00	98.02	vfdb	WP_002370472	(cpsD) glycosyl transferase group 2 family protein [Capsule (VF0361) - Immune modulation (VFC0258)] [Enterococcus faecalis V583]
23077615_S_ENT_S71_assembly/23077615_S_ENT_S71_scaffolds.fasta	NODE_1_length_1283258_cov_49.727667	290142	292651	+	cpsE	1-2510/2511	===============	0/0	99.96	97.85	vfdb	WP_002387129	(cpsE) glycosyl transferase group 2 family protein [Capsule (VF0361) - Immune modulation (VFC0258)] [Enterococcus faecalis V583]
23077615_S_ENT_S71_assembly/23077615_S_ENT_S71_scaffolds.fasta	NODE_1_length_1283258_cov_49.727667	292720	295173	+	cpsG	1-2454/2454	===============	0/0	100.00	98.98	vfdb	WP_002359685	(cpsG) MurB family protein [Capsule (VF0361) - Immune modulation (VFC0258)] [Enterococcus faecalis V583]
23077615_S_ENT_S71_assembly/23077615_S_ENT_S71_scaffolds.fasta	NODE_1_length_1283258_cov_49.727667	295191	295589	+	cpsH	1-399/399	===============	0/0	100.00	97.49	vfdb	WP_002387128	(cpsH) lipoprotein [Capsule (VF0361) - Immune modulation (VFC0258)] [Enterococcus faecalis V583]
23077615_S_ENT_S71_assembly/23077615_S_ENT_S71_scaffolds.fasta	NODE_1_length_1283258_cov_49.727667	295648	296787	+	cpsI	1-1140/1140	===============	0/0	100.00	98.16	vfdb	WP_002376666	(cpsI) UDP-galactopyranose mutase [Capsule (VF0361) - Immune modulation (VFC0258)] [Enterococcus faecalis V583]
23077615_S_ENT_S71_assembly/23077615_S_ENT_S71_scaffolds.fasta	NODE_1_length_1283258_cov_49.727667	296771	298156	+	cpsJ	1-1386/1386	===============	0/0	100.00	97.98	vfdb	WP_002387127	(cpsJ) ABC transporter ATP-binding protein [Capsule (VF0361) - Immune modulation (VFC0258)] [Enterococcus faecalis V583]
23077615_S_ENT_S71_assembly/23077615_S_ENT_S71_scaffolds.fasta	NODE_1_length_1283258_cov_49.727667	298156	298968	+	cpsK	1-813/813	===============	0/0	100.00	98.40	vfdb	WP_002362627	(cpsK) ABC transporter permease protein [Capsule (VF0361) - Immune modulation (VFC0258)] [Enterococcus faecalis V583]
23077615_S_ENT_S71_assembly/23077615_S_ENT_S71_scaffolds.fasta	NODE_1_length_1283258_cov_49.727667	550883	551809	-	efaA	1-927/927	===============	0/0	100.00	99.57	vfdb	WP_002356954	(efaA) endocarditis specific antigen [EfaA (VF0354) - Adherence (VFC0001)] [Enterococcus faecalis V583]
23077615_S_ENT_S71_assembly/23077615_S_ENT_S71_scaffolds.fasta	NODE_1_length_1283258_cov_49.727667	697881	698612	+	fsrA	1-732/732	===============	0/0	100.00	99.18	vfdb	WP_011109506	(fsrA) response regulator [Fsr (VF0360) - Biofilm (VFC0271)] [Enterococcus faecalis V583]
23077615_S_ENT_S71_assembly/23077615_S_ENT_S71_scaffolds.fasta	NODE_1_length_1283258_cov_49.727667	698701	699429	+	fsrB	1-729/729	===============	0/0	100.00	99.18	vfdb	WP_002369249	(fsrB) agrBfs protein [Fsr (VF0360) - Biofilm (VFC0271)] [Enterococcus faecalis V583]
23077615_S_ENT_S71_assembly/23077615_S_ENT_S71_scaffolds.fasta	NODE_1_length_1283258_cov_49.727667	699426	700769	+	fsrC	1-1344/1344	===============	0/0	100.00	99.26	vfdb	WP_002386893	(fsrC) histidine kinase putative [Fsr (VF0360) - Biofilm (VFC0271)] [Enterococcus faecalis V583]
23077615_S_ENT_S71_assembly/23077615_S_ENT_S71_scaffolds.fasta	NODE_1_length_1283258_cov_49.727667	701004	702536	+	gelE	1-1533/1533	===============	0/0	100.00	98.69	vfdb	WP_002369251	(gelE) coccolysin [Gelatinase (VF0357) - Exoenzyme (VFC0251)] [Enterococcus faecalis V583]
23077615_S_ENT_S71_assembly/23077615_S_ENT_S71_scaffolds.fasta	NODE_1_length_1283258_cov_49.727667	702585	703439	+	sprE	1-855/855	===============	0/0	100.00	98.25	vfdb	WP_002369252	(sprE) serine proteinase V8 family [SprE (VF0358) - Exoenzyme (VFC0251)] [Enterococcus faecalis V583]
23077615_S_ENT_S71_assembly/23077615_S_ENT_S71_scaffolds.fasta	NODE_2_length_623867_cov_49.760952	103181	104191	+	bopD	1-1011/1011	===============	0/0	100.00	99.31	vfdb	WP_002387027	(bopD) sugar-binding transcriptional regulator LacI family [BopD (VF0362) - Biofilm (VFC0271)] [Enterococcus faecalis V583]
23077615_S_ENT_S71_assembly/23077615_S_ENT_S71_scaffolds.fasta	NODE_2_length_623867_cov_49.760952	238438	241452	-	EF0818	1-3015/3015	===============	0/0	100.00	99.40	vfdb	WP_002399773	(EF0818) polysaccharide lyase family 8 [Hyaluronidase (VF0359) - Exoenzyme (VFC0251)] [Enterococcus faecalis V583]
23077615_S_ENT_S71_assembly/23077615_S_ENT_S71_scaffolds.fasta	NODE_4_length_144092_cov_45.457986	78377	79957	-	ace	1-1581/2025	============...	0/0	78.07	96.33	vfdb	WP_010714416	(ace) collagen adhesin protein [Ace (VF0355) - Adherence (VFC0001)] [Enterococcus faecalis V583]
23077615_S_ENT_S71_assembly/23077615_S_ENT_S71_scaffolds.fasta	NODE_4_length_144092_cov_45.457986	84986	85832	-	srtC	1-847/855	===============	0/0	99.06	99.06	vfdb	WP_002379311	(srtC) sortase [Ebp pili (VF0538) - Adherence (VFC0001)] [Enterococcus faecalis V583]
23077615_S_ENT_S71_assembly/23077615_S_ENT_S71_scaffolds.fasta	NODE_4_length_144092_cov_45.457986	86067	87950	-	ebpC	1-1878/1878	========/======	1/6	100.00	98.78	vfdb	WP_011109477	(ebpC) endocarditis and biofilm-associated pilus major subunit EbpC [Ebp pili (VF0538) - Adherence (VFC0001)] [Enterococcus faecalis V583]
23077615_S_ENT_S71_assembly/23077615_S_ENT_S71_scaffolds.fasta	NODE_4_length_144092_cov_45.457986	87947	89377	-	ebpB	1-1431/1431	===============	0/0	100.00	99.16	vfdb	WP_002379309	(ebpB) endocarditis and biofilm-associated pilus minor subunit EbpB [Ebp pili (VF0538) - Adherence (VFC0001)] [Enterococcus faecalis V583]
23077615_S_ENT_S71_assembly/23077615_S_ENT_S71_scaffolds.fasta	NODE_4_length_144092_cov_45.457986	89381	92845	-	ebpA	1-3465/3465	===============	0/0	100.00	99.31	vfdb	WP_154081516	(ebpA) endocarditis and biofilm-associated pilus tip protein EbpA [Ebp pili (VF0538) - Adherence (VFC0001)] [Enterococcus faecalis V583]
23078472_F_ENT_S256_assembly/23078472_F_ENT_S256_scaffolds.fasta	NODE_1_length_607678_cov_55.404338	366873	369887	+	EF0818	1-3015/3015	===============	0/0	100.00	99.44	vfdb	WP_002399773	(EF0818) polysaccharide lyase family 8 [Hyaluronidase (VF0359) - Exoenzyme (VFC0251)] [Enterococcus faecalis V583]
23078472_F_ENT_S256_assembly/23078472_F_ENT_S256_scaffolds.fasta	NODE_1_length_607678_cov_55.404338	502614	503624	-	bopD	1-1011/1011	===============	0/0	100.00	99.21	vfdb	WP_002387027	(bopD) sugar-binding transcriptional regulator LacI family [BopD (VF0362) - Biofilm (VFC0271)] [Enterococcus faecalis V583]
23078472_F_ENT_S256_assembly/23078472_F_ENT_S256_scaffolds.fasta	NODE_2_length_547157_cov_52.459361	496512	498092	-	ace	1-1581/2025	============...	0/0	78.07	97.22	vfdb	WP_010714416	(ace) collagen adhesin protein [Ace (VF0355) - Adherence (VFC0001)] [Enterococcus faecalis V583]
23078472_F_ENT_S256_assembly/23078472_F_ENT_S256_scaffolds.fasta	NODE_2_length_547157_cov_52.459361	505408	506252	-	srtC	1-845/855	===============	0/0	98.83	99.41	vfdb	WP_002379311	(srtC) sortase [Ebp pili (VF0538) - Adherence (VFC0001)] [Enterococcus faecalis V583]
23078472_F_ENT_S256_assembly/23078472_F_ENT_S256_scaffolds.fasta	NODE_2_length_547157_cov_52.459361	506346	508229	-	ebpC	1-1878/1878	========/======	1/6	100.00	98.99	vfdb	WP_011109477	(ebpC) endocarditis and biofilm-associated pilus major subunit EbpC [Ebp pili (VF0538) - Adherence (VFC0001)] [Enterococcus faecalis V583]
23078472_F_ENT_S256_assembly/23078472_F_ENT_S256_scaffolds.fasta	NODE_2_length_547157_cov_52.459361	508226	509656	-	ebpB	1-1431/1431	===============	0/0	100.00	99.09	vfdb	WP_002379309	(ebpB) endocarditis and biofilm-associated pilus minor subunit EbpB [Ebp pili (VF0538) - Adherence (VFC0001)] [Enterococcus faecalis V583]
23078472_F_ENT_S256_assembly/23078472_F_ENT_S256_scaffolds.fasta	NODE_2_length_547157_cov_52.459361	509660	513124	-	ebpA	1-3465/3465	===============	0/0	100.00	99.16	vfdb	WP_154081516	(ebpA) endocarditis and biofilm-associated pilus tip protein EbpA [Ebp pili (VF0538) - Adherence (VFC0001)] [Enterococcus faecalis V583]
23078472_F_ENT_S256_assembly/23078472_F_ENT_S256_scaffolds.fasta	NODE_3_length_511509_cov_56.988020	322743	323558	+	cpsA/uppS	1-816/816	===============	0/0	100.00	99.39	vfdb	WP_002362225	(cpsA/uppS) undecaprenyl diphosphate synthase [Capsule (VF0361) - Immune modulation (VFC0258)] [Enterococcus faecalis V583]
23078472_F_ENT_S256_assembly/23078472_F_ENT_S256_scaffolds.fasta	NODE_3_length_511509_cov_56.988020	323555	324355	+	cpsB/cdsA	1-801/801	===============	0/0	100.00	99.50	vfdb	WP_002359680	(cpsB/cdsA) phosphatidate cytidylyltransferase [Capsule (VF0361) - Immune modulation (VFC0258)] [Enterococcus faecalis V583]
23078472_F_ENT_S256_assembly/23078472_F_ENT_S256_scaffolds.fasta	NODE_3_length_511509_cov_56.988020	324827	325996	+	cpsC	1-1170/1170	===============	0/0	100.00	99.40	vfdb	WP_002362618	(cpsC) teichoic acid biosynthesis protein putative [Capsule (VF0361) - Immune modulation (VFC0258)] [Enterococcus faecalis V583]
23078472_F_ENT_S256_assembly/23078472_F_ENT_S256_scaffolds.fasta	NODE_3_length_511509_cov_56.988020	326015	327481	+	cpsD	1-1467/1467	===============	0/0	100.00	98.98	vfdb	WP_002370472	(cpsD) glycosyl transferase group 2 family protein [Capsule (VF0361) - Immune modulation (VFC0258)] [Enterococcus faecalis V583]
23078472_F_ENT_S256_assembly/23078472_F_ENT_S256_scaffolds.fasta	NODE_3_length_511509_cov_56.988020	327551	330060	+	cpsE	1-2510/2511	===============	0/0	99.96	99.88	vfdb	WP_002387129	(cpsE) glycosyl transferase group 2 family protein [Capsule (VF0361) - Immune modulation (VFC0258)] [Enterococcus faecalis V583]
23078472_F_ENT_S256_assembly/23078472_F_ENT_S256_scaffolds.fasta	NODE_3_length_511509_cov_56.988020	330130	332583	+	cpsG	1-2454/2454	===============	0/0	100.00	99.63	vfdb	WP_002359685	(cpsG) MurB family protein [Capsule (VF0361) - Immune modulation (VFC0258)] [Enterococcus faecalis V583]
23078472_F_ENT_S256_assembly/23078472_F_ENT_S256_scaffolds.fasta	NODE_3_length_511509_cov_56.988020	332601	332999	+	cpsH	1-399/399	===============	0/0	100.00	100.00	vfdb	WP_002387128	(cpsH) lipoprotein [Capsule (VF0361) - Immune modulation (VFC0258)] [Enterococcus faecalis V583]
23078472_F_ENT_S256_assembly/23078472_F_ENT_S256_scaffolds.fasta	NODE_3_length_511509_cov_56.988020	333058	334197	+	cpsI	1-1140/1140	===============	0/0	100.00	99.65	vfdb	WP_002376666	(cpsI) UDP-galactopyranose mutase [Capsule (VF0361) - Immune modulation (VFC0258)] [Enterococcus faecalis V583]
23078472_F_ENT_S256_assembly/23078472_F_ENT_S256_scaffolds.fasta	NODE_3_length_511509_cov_56.988020	334181	335566	+	cpsJ	1-1386/1386	===============	0/0	100.00	99.13	vfdb	WP_002387127	(cpsJ) ABC transporter ATP-binding protein [Capsule (VF0361) - Immune modulation (VFC0258)] [Enterococcus faecalis V583]
23078472_F_ENT_S256_assembly/23078472_F_ENT_S256_scaffolds.fasta	NODE_3_length_511509_cov_56.988020	335566	336378	+	cpsK	1-813/813	===============	0/0	100.00	99.14	vfdb	WP_002362627	(cpsK) ABC transporter permease protein [Capsule (VF0361) - Immune modulation (VFC0258)] [Enterococcus faecalis V583]
23078472_F_ENT_S256_assembly/23078472_F_ENT_S256_scaffolds.fasta	NODE_4_length_405747_cov_52.986667	93144	94070	-	efaA	1-927/927	===============	0/0	100.00	99.78	vfdb	WP_002356954	(efaA) endocarditis specific antigen [EfaA (VF0354) - Adherence (VFC0001)] [Enterococcus faecalis V583]
23078472_F_ENT_S256_assembly/23078472_F_ENT_S256_scaffolds.fasta	NODE_4_length_405747_cov_52.986667	246321	247052	+	fsrA	1-732/732	===============	0/0	100.00	99.73	vfdb	WP_011109506	(fsrA) response regulator [Fsr (VF0360) - Biofilm (VFC0271)] [Enterococcus faecalis V583]
23078472_F_ENT_S256_assembly/23078472_F_ENT_S256_scaffolds.fasta	NODE_4_length_405747_cov_52.986667	247141	247869	+	fsrB	1-729/729	===============	0/0	100.00	98.90	vfdb	WP_002369249	(fsrB) agrBfs protein [Fsr (VF0360) - Biofilm (VFC0271)] [Enterococcus faecalis V583]
23078472_F_ENT_S256_assembly/23078472_F_ENT_S256_scaffolds.fasta	NODE_4_length_405747_cov_52.986667	247866	249209	+	fsrC	1-1344/1344	===============	0/0	100.00	99.63	vfdb	WP_002386893	(fsrC) histidine kinase putative [Fsr (VF0360) - Biofilm (VFC0271)] [Enterococcus faecalis V583]
23078472_F_ENT_S256_assembly/23078472_F_ENT_S256_scaffolds.fasta	NODE_4_length_405747_cov_52.986667	249444	250976	+	gelE	1-1533/1533	===============	0/0	100.00	98.63	vfdb	WP_002369251	(gelE) coccolysin [Gelatinase (VF0357) - Exoenzyme (VFC0251)] [Enterococcus faecalis V583]
23078472_F_ENT_S256_assembly/23078472_F_ENT_S256_scaffolds.fasta	NODE_4_length_405747_cov_52.986667	251025	251879	+	sprE	1-855/855	===============	0/0	100.00	98.95	vfdb	WP_002369252	(sprE) serine proteinase V8 family [SprE (VF0358) - Exoenzyme (VFC0251)] [Enterococcus faecalis V583]
23078472_F_ENT_S256_assembly/23078472_F_ENT_S256_scaffolds.fasta	NODE_5_length_356797_cov_60.622962	96882	100185	-	EF3023	1-3304/4119	=============..	0/0	80.21	99.27	vfdb	WP_011109578	(EF3023) polysaccharide lyase family 8 [Hyaluronidase (VF0359) - Exoenzyme (VFC0251)] [Enterococcus faecalis V583]
23078472_F_ENT_S256_assembly/23078472_F_ENT_S256_scaffolds.fasta	NODE_7_length_42182_cov_124.027431	8295	12185	+	asa1	1-3891/3891	===============	0/0	100.00	99.08	vfdb	WP_010785625	(asa1) aggregation substance Asa1 [AS (VF0352) - Adherence (VFC0001)] [Enterococcus faecalis V583]
23095499_S_ENT_S258_assembly/23095499_S_ENT_S258_scaffolds.fasta	NODE_1_length_848651_cov_68.229992	117899	118753	-	sprE	1-855/855	===============	0/0	100.00	98.95	vfdb	WP_002369252	(sprE) serine proteinase V8 family [SprE (VF0358) - Exoenzyme (VFC0251)] [Enterococcus faecalis V583]
23095499_S_ENT_S258_assembly/23095499_S_ENT_S258_scaffolds.fasta	NODE_1_length_848651_cov_68.229992	118802	120334	-	gelE	1-1533/1533	===============	0/0	100.00	99.02	vfdb	WP_002369251	(gelE) coccolysin [Gelatinase (VF0357) - Exoenzyme (VFC0251)] [Enterococcus faecalis V583]
23095499_S_ENT_S258_assembly/23095499_S_ENT_S258_scaffolds.fasta	NODE_1_length_848651_cov_68.229992	120569	121912	-	fsrC	1-1344/1344	===============	0/0	100.00	99.33	vfdb	WP_002386893	(fsrC) histidine kinase putative [Fsr (VF0360) - Biofilm (VFC0271)] [Enterococcus faecalis V583]
23095499_S_ENT_S258_assembly/23095499_S_ENT_S258_scaffolds.fasta	NODE_1_length_848651_cov_68.229992	121909	122637	-	fsrB	1-729/729	===============	0/0	100.00	98.90	vfdb	WP_002369249	(fsrB) agrBfs protein [Fsr (VF0360) - Biofilm (VFC0271)] [Enterococcus faecalis V583]
23095499_S_ENT_S258_assembly/23095499_S_ENT_S258_scaffolds.fasta	NODE_1_length_848651_cov_68.229992	122726	123457	-	fsrA	1-732/732	===============	0/0	100.00	99.73	vfdb	WP_011109506	(fsrA) response regulator [Fsr (VF0360) - Biofilm (VFC0271)] [Enterococcus faecalis V583]
23095499_S_ENT_S258_assembly/23095499_S_ENT_S258_scaffolds.fasta	NODE_1_length_848651_cov_68.229992	287157	288083	+	efaA	1-927/927	===============	0/0	100.00	99.78	vfdb	WP_002356954	(efaA) endocarditis specific antigen [EfaA (VF0354) - Adherence (VFC0001)] [Enterococcus faecalis V583]
23095499_S_ENT_S258_assembly/23095499_S_ENT_S258_scaffolds.fasta	NODE_1_length_848651_cov_68.229992	552893	553705	-	cpsK	1-813/813	===============	0/0	100.00	98.52	vfdb	WP_002362627	(cpsK) ABC transporter permease protein [Capsule (VF0361) - Immune modulation (VFC0258)] [Enterococcus faecalis V583]
23095499_S_ENT_S258_assembly/23095499_S_ENT_S258_scaffolds.fasta	NODE_1_length_848651_cov_68.229992	553705	555090	-	cpsJ	1-1386/1386	===============	0/0	100.00	98.20	vfdb	WP_002387127	(cpsJ) ABC transporter ATP-binding protein [Capsule (VF0361) - Immune modulation (VFC0258)] [Enterococcus faecalis V583]
23095499_S_ENT_S258_assembly/23095499_S_ENT_S258_scaffolds.fasta	NODE_1_length_848651_cov_68.229992	555074	556213	-	cpsI	1-1140/1140	===============	0/0	100.00	99.56	vfdb	WP_002376666	(cpsI) UDP-galactopyranose mutase [Capsule (VF0361) - Immune modulation (VFC0258)] [Enterococcus faecalis V583]
23095499_S_ENT_S258_assembly/23095499_S_ENT_S258_scaffolds.fasta	NODE_1_length_848651_cov_68.229992	556272	556670	-	cpsH	1-399/399	===============	0/0	100.00	99.25	vfdb	WP_002387128	(cpsH) lipoprotein [Capsule (VF0361) - Immune modulation (VFC0258)] [Enterococcus faecalis V583]
23095499_S_ENT_S258_assembly/23095499_S_ENT_S258_scaffolds.fasta	NODE_1_length_848651_cov_68.229992	556688	559141	-	cpsG	1-2454/2454	===============	0/0	100.00	99.39	vfdb	WP_002359685	(cpsG) MurB family protein [Capsule (VF0361) - Immune modulation (VFC0258)] [Enterococcus faecalis V583]
23095499_S_ENT_S258_assembly/23095499_S_ENT_S258_scaffolds.fasta	NODE_1_length_848651_cov_68.229992	559168	560019	-	cpsF	1-852/852	===============	0/0	100.00	99.65	vfdb	WP_002367100	(cpsF) CpsF protein [Capsule (VF0361) - Immune modulation (VFC0258)] [Enterococcus faecalis V583]
23095499_S_ENT_S258_assembly/23095499_S_ENT_S258_scaffolds.fasta	NODE_1_length_848651_cov_68.229992	560043	562553	-	cpsE	1-2511/2511	===============	0/0	100.00	99.12	vfdb	WP_002387129	(cpsE) glycosyl transferase group 2 family protein [Capsule (VF0361) - Immune modulation (VFC0258)] [Enterococcus faecalis V583]
23095499_S_ENT_S258_assembly/23095499_S_ENT_S258_scaffolds.fasta	NODE_1_length_848651_cov_68.229992	562623	564089	-	cpsD	1-1467/1467	===============	0/0	100.00	98.84	vfdb	WP_002370472	(cpsD) glycosyl transferase group 2 family protein [Capsule (VF0361) - Immune modulation (VFC0258)] [Enterococcus faecalis V583]
23095499_S_ENT_S258_assembly/23095499_S_ENT_S258_scaffolds.fasta	NODE_1_length_848651_cov_68.229992	564108	565277	-	cpsC	1-1170/1170	===============	0/0	100.00	99.40	vfdb	WP_002362618	(cpsC) teichoic acid biosynthesis protein putative [Capsule (VF0361) - Immune modulation (VFC0258)] [Enterococcus faecalis V583]
23095499_S_ENT_S258_assembly/23095499_S_ENT_S258_scaffolds.fasta	NODE_1_length_848651_cov_68.229992	565750	566550	-	cpsB/cdsA	1-801/801	===============	0/0	100.00	99.38	vfdb	WP_002359680	(cpsB/cdsA) phosphatidate cytidylyltransferase [Capsule (VF0361) - Immune modulation (VFC0258)] [Enterococcus faecalis V583]
23095499_S_ENT_S258_assembly/23095499_S_ENT_S258_scaffolds.fasta	NODE_1_length_848651_cov_68.229992	566547	567362	-	cpsA/uppS	1-816/816	===============	0/0	100.00	99.27	vfdb	WP_002362225	(cpsA/uppS) undecaprenyl diphosphate synthase [Capsule (VF0361) - Immune modulation (VFC0258)] [Enterococcus faecalis V583]
23095499_S_ENT_S258_assembly/23095499_S_ENT_S258_scaffolds.fasta	NODE_2_length_623310_cov_71.753387	480596	481606	-	bopD	1-1011/1011	===============	0/0	100.00	99.21	vfdb	WP_002387027	(bopD) sugar-binding transcriptional regulator LacI family [BopD (VF0362) - Biofilm (VFC0271)] [Enterococcus faecalis V583]
23095499_S_ENT_S258_assembly/23095499_S_ENT_S258_scaffolds.fasta	NODE_3_length_589340_cov_66.588785	33601	37065	+	ebpA	1-3465/3465	===============	0/0	100.00	99.36	vfdb	WP_154081516	(ebpA) endocarditis and biofilm-associated pilus tip protein EbpA [Ebp pili (VF0538) - Adherence (VFC0001)] [Enterococcus faecalis V583]
23095499_S_ENT_S258_assembly/23095499_S_ENT_S258_scaffolds.fasta	NODE_3_length_589340_cov_66.588785	37069	38499	+	ebpB	1-1431/1431	===============	0/0	100.00	99.44	vfdb	WP_002379309	(ebpB) endocarditis and biofilm-associated pilus minor subunit EbpB [Ebp pili (VF0538) - Adherence (VFC0001)] [Enterococcus faecalis V583]
23095499_S_ENT_S258_assembly/23095499_S_ENT_S258_scaffolds.fasta	NODE_3_length_589340_cov_66.588785	38496	40379	+	ebpC	1-1878/1878	========/======	1/6	100.00	99.15	vfdb	WP_011109477	(ebpC) endocarditis and biofilm-associated pilus major subunit EbpC [Ebp pili (VF0538) - Adherence (VFC0001)] [Enterococcus faecalis V583]
23095499_S_ENT_S258_assembly/23095499_S_ENT_S258_scaffolds.fasta	NODE_3_length_589340_cov_66.588785	40473	41327	+	srtC	1-855/855	===============	0/0	100.00	99.30	vfdb	WP_002379311	(srtC) sortase [Ebp pili (VF0538) - Adherence (VFC0001)] [Enterococcus faecalis V583]
23095499_S_ENT_S258_assembly/23095499_S_ENT_S258_scaffolds.fasta	NODE_3_length_589340_cov_66.588785	44409	45744	+	ace	1-1336/2025	==========.....	0/0	65.98	98.50	vfdb	WP_010714416	(ace) collagen adhesin protein [Ace (VF0355) - Adherence (VFC0001)] [Enterococcus faecalis V583]
23095499_S_ENT_S258_assembly/23095499_S_ENT_S258_scaffolds.fasta	NODE_4_length_379897_cov_76.763233	251647	255296	+	EF3023	1-3650/4119	==============.	0/0	88.61	99.01	vfdb	WP_011109578	(EF3023) polysaccharide lyase family 8 [Hyaluronidase (VF0359) - Exoenzyme (VFC0251)] [Enterococcus faecalis V583]
23095499_S_ENT_S258_assembly/23095499_S_ENT_S258_scaffolds.fasta	NODE_6_length_77114_cov_116.235936	21586	25503	-	prgB/asc10	1-3918/3918	========/======	2/4	99.95	94.26	vfdb	WP_002395058	(prgB/asc10) aggregation substance PrgB/Asc10 [AS (VF0352) - Adherence (VFC0001)] [Enterococcus faecalis V583]
23098082_S_ENT_S257_assembly/23098082_S_ENT_S257_scaffolds.fasta	NODE_1_length_852864_cov_43.189852	536145	536839	-	sgrA	1-695/975	===========....	0/0	71.28	93.96	vfdb	WP_002296629	(sgrA) cell wall anchored protein SgrA [SgrA (VF0540) - Adherence (VFC0001)] [Enterococcus faecium DO]
23098082_S_ENT_S257_assembly/23098082_S_ENT_S257_scaffolds.fasta	NODE_4_length_275071_cov_48.313748	81851	84016	-	acm	1-2166/2166	===============	0/0	100.00	97.14	vfdb	AAN12397	(acm) collagen adhesin precursor Acm [Acm (VF0419) - Adherence (VFC0001)] [Enterococcus faecium str. TX2555]
