# Supplementary material for: Enteroflow: Automated Pipeline for In Silico Characterization of Enterococcus faecium/faecalis Isolates from Short Reads
Source: Int J Mol Sci. 2025 Sep 26;26(19):9441. doi: 10.3390/ijms26199441 (PMC12524369; doi:10.3390/ijms26199441)
Supplement: Supplementary file 1 [file ijms-26-09441-s001.zip › Supplementary Table S2_nullarbor.xlsx]

## Sheet: nullarbor_resistome
#FILE	SEQUENCE	START	END	STRAND	GENE	COVERAGE	COVERAGE_MAP	GAPS	%COVERAGE	%IDENTITY	DATABASE	ACCESSION	PRODUCT	RESISTANCE
21105516-16-8-ENT_S16_L001/contigs.fa	NODE_15_length_2892_cov_30.865518	1259	2107	-	str	1-849/849	===============	0/0	100.00	99.88	ncbi	NG_048080.1	streptomycin adenylyltransferase Str	STREPTOMYCIN
21105516-16-8-ENT_S16_L001/contigs.fa	NODE_1_length_1011281_cov_19.227725	557768	558262	-	dfrE	1-495/495	===============	0/0	100.00	97.58	ncbi	NG_055770.1	trimethoprim-resistant dihydrofolate reductase DfrE	TRIMETHOPRIM
21105516-16-8-ENT_S16_L001/contigs.fa	NODE_5_length_218305_cov_20.927857	160217	161713	-	lsa(A)	1-1497/1497	===============	0/0	100.00	99.33	ncbi	NG_047931.1	ABC-F type ribosomal protection protein Lsa(A)	LINCOSAMIDE;STREPTOGRAMIN
21105516-16-8-ENT_S16_L001/contigs.fa	NODE_6_length_216500_cov_29.640195	133200	134627	+	fexA	1-1428/1428	===============	0/0	100.00	99.65	ncbi	NG_047857.1	chloramphenicol/florfenicol efflux MFS transporter FexA	CHLORAMPHENICOL;FLORFENICOL
21105516-16-8-ENT_S16_L001/contigs.fa	NODE_6_length_216500_cov_29.640195	135315	137282	+	optrA	1-1968/1968	===============	0/0	100.00	99.95	ncbi	NG_048023.1	ABC-F type ribosomal protection protein OptrA	FLORFENICOL;OXAZOLIDINONE
21105516-16-8-ENT_S16_L001/contigs.fa	NODE_9_length_65669_cov_44.398656	25499	26244	-	erm(B)	1-747/747	========/======	2025-01-01	99.87	99.60	ncbi	NG_047801.1	23S rRNA (adenine(2058)-N(6))-methyltransferase Erm(B)	MACROLIDE
21105516-16-8-ENT_S16_L001/contigs.fa	NODE_9_length_65669_cov_44.398656	37255	38631	-	tet(L)	1-1377/1377	===============	0/0	100.00	100.00	ncbi	NG_048203.1	tetracycline efflux MFS transporter Tet(L)	TETRACYCLINE
21105516-16-8-ENT_S16_L001/contigs.fa	NODE_9_length_65669_cov_44.398656	38825	40744	-	tet(M)	1-1920/1920	===============	0/0	100.00	99.95	ncbi	NG_048233.1	tetracycline resistance ribosomal protection protein Tet(M)	TETRACYCLINE
#FILE	SEQUENCE	START	END	STRAND	GENE	COVERAGE	COVERAGE_MAP	GAPS	%COVERAGE	%IDENTITY	DATABASE	ACCESSION	PRODUCT	RESISTANCE
23062477_S_ENT_S106/contigs.fa	NODE_1_length_1449419_cov_38.735312	464458	464952	+	dfrE	1-495/495	===============	0/0	100.00	97.78	ncbi	NG_055770.1	trimethoprim-resistant dihydrofolate reductase DfrE	TRIMETHOPRIM
23062477_S_ENT_S106/contigs.fa	NODE_1_length_1449419_cov_38.735312	1347579	1349075	-	lsa(A)	1-1497/1497	===============	0/0	100.00	99.40	ncbi	NG_047932.1	ABC-F type ribosomal protection protein Lsa(A)	LINCOSAMIDE;STREPTOGRAMIN
23062477_S_ENT_S106/contigs.fa	NODE_3_length_418499_cov_47.159736	376461	377888	-	fexA	1-1428/1428	===============	0/0	100.00	99.72	ncbi	NG_047857.1	chloramphenicol/florfenicol efflux MFS transporter FexA	CHLORAMPHENICOL;FLORFENICOL
23062477_S_ENT_S106/contigs.fa	NODE_3_length_418499_cov_47.159736	385770	387737	+	optrA	1-1968/1968	===============	0/0	100.00	99.59	ncbi	NG_048023.1	ABC-F type ribosomal protection protein OptrA	FLORFENICOL;OXAZOLIDINONE
23062477_S_ENT_S106/contigs.fa	NODE_5_length_50881_cov_89.369094	10215	11063	-	str	1-849/849	===============	0/0	100.00	99.88	ncbi	NG_048080.1	streptomycin adenylyltransferase Str	STREPTOMYCIN
23062477_S_ENT_S106/contigs.fa	NODE_5_length_50881_cov_89.369094	37582	39501	+	tet(M)	1-1920/1920	===============	0/0	100.00	99.95	ncbi	NG_048233.1	tetracycline resistance ribosomal protection protein Tet(M)	TETRACYCLINE
23062477_S_ENT_S106/contigs.fa	NODE_5_length_50881_cov_89.369094	39695	41071	+	tet(L)	1-1377/1377	===============	0/0	100.00	100.00	ncbi	NG_048203.1	tetracycline efflux MFS transporter Tet(L)	TETRACYCLINE
23062477_S_ENT_S106/contigs.fa	NODE_5_length_50881_cov_89.369094	42113	42760	+	catA8	1-648/648	===============	0/0	100.00	98.92	ncbi	NG_047574.1	type A-8 chloramphenicol O-acetyltransferase	CHLORAMPHENICOL
23062477_S_ENT_S106/contigs.fa	NODE_6_length_9076_cov_80.841994	3902	4387	+	dfrG	1-486/498	===============	0/0	97.59	100.00	ncbi	NG_047756.1	trimethoprim-resistant dihydrofolate reductase DfrG	TRIMETHOPRIM
23062477_S_ENT_S106/contigs.fa	NODE_6_length_9076_cov_80.841994	5448	6193	+	erm(B)	1-747/747	========/======	2025-01-01	99.87	99.60	ncbi	NG_047801.1	23S rRNA (adenine(2058)-N(6))-methyltransferase Erm(B)	MACROLIDE
23062477_S_ENT_S106/contigs.fa	NODE_6_length_9076_cov_80.841994	6490	7398	+	ant(6)-Ia	1-909/909	===============	0/0	100.00	99.34	ncbi	NG_047393.1	aminoglycoside nucleotidyltransferase ANT(6)-Ia	STREPTOMYCIN
23062477_S_ENT_S106/contigs.fa	NODE_6_length_9076_cov_80.841994	7395	7937	+	sat4	1-543/543	===============	0/0	100.00	100.00	ncbi	NG_048072.1	streptothricin N-acetyltransferase Sat4	STREPTOTHRICIN
23062477_S_ENT_S106/contigs.fa	NODE_6_length_9076_cov_80.841994	8030	8824	+	aph(3')-IIIa	1-795/795	===============	0/0	100.00	100.00	ncbi	NG_047418.1	aminoglycoside O-phosphotransferase APH(3')-IIIa	AMIKACIN;KANAMYCIN
23062477_S_ENT_S106/contigs.fa	NODE_8_length_2833_cov_1165.742055	428	913	-	lnu(A)	1-486/486	===============	0/0	100.00	99.59	ncbi	NG_047914.1	lincosamide nucleotidyltransferase Lnu(A)	LINCOSAMIDE
#FILE	SEQUENCE	START	END	STRAND	GENE	COVERAGE	COVERAGE_MAP	GAPS	%COVERAGE	%IDENTITY	DATABASE	ACCESSION	PRODUCT	RESISTANCE
23062880_S_ENT_S121/contigs.fa	NODE_14_length_64628_cov_47.074448	37501	38049	-	aac(6')-Ii	1-549/549	===============	0/0	100.00	99.64	ncbi	NG_047298.1	aminoglycoside N-acetyltransferase AAC(6')-Ii	AMINOGLYCOSIDE
23062880_S_ENT_S121/contigs.fa	NODE_1_length_117520_cov_41.997496	110831	112333	+	eat(A)	1-1503/1503	===============	0/0	100.00	95.41	ncbi	NG_047762.1	ABC-F type ribosomal protection protein Eat(A)	PLEUROMUTILIN
23062880_S_ENT_S121/contigs.fa	NODE_26_length_33862_cov_49.598044	31465	32943	+	msr(C)	1-1479/1479	===============	0/0	100.00	98.99	ncbi	NG_048003.1	ABC-F type ribosomal protection protein Msr(C)	MACROLIDE
#FILE	SEQUENCE	START	END	STRAND	GENE	COVERAGE	COVERAGE_MAP	GAPS	%COVERAGE	%IDENTITY	DATABASE	ACCESSION	PRODUCT	RESISTANCE
23065136_F_ENT_S232/contigs.fa	NODE_12_length_12442_cov_106.147513	1135	1944	+	spw	1-810/810	===============	0/0	100.00	100.00	ncbi	NG_048075.1	ANT(9) family aminoglycoside nucleotidyltransferase Spw	AMINOGLYCOSIDE
23065136_F_ENT_S232/contigs.fa	NODE_12_length_12442_cov_106.147513	4011	5495	+	lsa(E)	1-1485/1485	===============	0/0	100.00	99.93	ncbi	NG_047935.1	ABC-F type ribosomal protection protein Lsa(E)	LINCOSAMIDE;STREPTOGRAMIN
23065136_F_ENT_S232/contigs.fa	NODE_12_length_12442_cov_106.147513	5549	6352	+	lnu(B)	1-804/804	===============	0/0	100.00	100.00	ncbi	NG_047923.1	lincosamide nucleotidyltransferase Lnu(B)	LINCOSAMIDE
23065136_F_ENT_S232/contigs.fa	NODE_12_length_12442_cov_106.147513	11389	12185	+	aph(2'')-Ih	70-866/894	.==============	0/0	89.15	82.43	ncbi	NG_047408.1	aminoglycoside O-phosphotransferase APH(2'')-Ih	AMIKACIN;GENTAMICIN;KANAMYCIN;TOBRAMYCIN
23065136_F_ENT_S232/contigs.fa	NODE_14_length_7989_cov_89.857053	874	1605	+	erm(A)	1-732/732	===============	0/0	100.00	87.16	ncbi	NG_047791.1	23S rRNA (adenine(2058)-N(6))-methyltransferase Erm(A)	MACROLIDE
23065136_F_ENT_S232/contigs.fa	NODE_14_length_7989_cov_89.857053	3022	4989	-	optrA	1-1968/1968	===============	0/0	100.00	99.90	ncbi	NG_048023.1	ABC-F type ribosomal protection protein OptrA	FLORFENICOL;OXAZOLIDINONE
23065136_F_ENT_S232/contigs.fa	NODE_14_length_7989_cov_89.857053	5677	7104	-	fexA	1-1428/1428	===============	0/0	100.00	99.65	ncbi	NG_047857.1	chloramphenicol/florfenicol efflux MFS transporter FexA	CHLORAMPHENICOL;FLORFENICOL
23065136_F_ENT_S232/contigs.fa	NODE_15_length_4229_cov_90.505058	137	622	-	dfrG	1-486/498	===============	0/0	97.59	100.00	ncbi	NG_047756.1	trimethoprim-resistant dihydrofolate reductase DfrG	TRIMETHOPRIM
23065136_F_ENT_S232/contigs.fa	NODE_17_length_2105_cov_114.275641	474	1016	+	sat4	1-543/543	===============	0/0	100.00	100.00	ncbi	NG_048072.1	streptothricin N-acetyltransferase Sat4	STREPTOTHRICIN
23065136_F_ENT_S232/contigs.fa	NODE_17_length_2105_cov_114.275641	1109	1903	+	aph(3')-IIIa	1-795/795	===============	0/0	100.00	100.00	ncbi	NG_047418.1	aminoglycoside O-phosphotransferase APH(3')-IIIa	AMIKACIN;KANAMYCIN
23065136_F_ENT_S232/contigs.fa	NODE_1_length_1446902_cov_37.591067	467924	468418	+	dfrE	1-495/495	===============	0/0	100.00	97.37	ncbi	NG_055770.1	trimethoprim-resistant dihydrofolate reductase DfrE	TRIMETHOPRIM
23065136_F_ENT_S232/contigs.fa	NODE_1_length_1446902_cov_37.591067	1363228	1364724	-	lsa(A)	1-1497/1497	===============	0/0	100.00	99.27	ncbi	NG_047932.1	ABC-F type ribosomal protection protein Lsa(A)	LINCOSAMIDE;STREPTOGRAMIN
23065136_F_ENT_S232/contigs.fa	NODE_8_length_31482_cov_107.713517	18723	20642	+	tet(M)	1-1920/1920	===============	0/0	100.00	99.95	ncbi	NG_048233.1	tetracycline resistance ribosomal protection protein Tet(M)	TETRACYCLINE
23065136_F_ENT_S232/contigs.fa	NODE_8_length_31482_cov_107.713517	20836	22212	+	tet(L)	1-1377/1377	===============	0/0	100.00	100.00	ncbi	NG_048203.1	tetracycline efflux MFS transporter Tet(L)	TETRACYCLINE
23065136_F_ENT_S232/contigs.fa	NODE_8_length_31482_cov_107.713517	23254	23901	+	catA8	1-648/648	===============	0/0	100.00	98.92	ncbi	NG_047574.1	type A-8 chloramphenicol O-acetyltransferase	CHLORAMPHENICOL
#FILE	SEQUENCE	START	END	STRAND	GENE	COVERAGE	COVERAGE_MAP	GAPS	%COVERAGE	%IDENTITY	DATABASE	ACCESSION	PRODUCT	RESISTANCE
23067068_F_ENT_S229/contigs.fa	NODE_10_length_12442_cov_211.396118	1135	1944	+	spw	1-810/810	===============	0/0	100.00	100.00	ncbi	NG_048075.1	ANT(9) family aminoglycoside nucleotidyltransferase Spw	AMINOGLYCOSIDE
23067068_F_ENT_S229/contigs.fa	NODE_10_length_12442_cov_211.396118	4011	5495	+	lsa(E)	1-1485/1485	===============	0/0	100.00	99.93	ncbi	NG_047935.1	ABC-F type ribosomal protection protein Lsa(E)	LINCOSAMIDE;STREPTOGRAMIN
23067068_F_ENT_S229/contigs.fa	NODE_10_length_12442_cov_211.396118	5549	6352	+	lnu(B)	1-804/804	===============	0/0	100.00	100.00	ncbi	NG_047923.1	lincosamide nucleotidyltransferase Lnu(B)	LINCOSAMIDE
23067068_F_ENT_S229/contigs.fa	NODE_10_length_12442_cov_211.396118	11389	12185	+	aph(2'')-Ih	70-866/894	.==============	0/0	89.15	82.43	ncbi	NG_047408.1	aminoglycoside O-phosphotransferase APH(2'')-Ih	AMIKACIN;GENTAMICIN;KANAMYCIN;TOBRAMYCIN
23067068_F_ENT_S229/contigs.fa	NODE_12_length_6209_cov_204.051696	1873	2358	-	dfrG	1-486/498	===============	0/0	97.59	100.00	ncbi	NG_047756.1	trimethoprim-resistant dihydrofolate reductase DfrG	TRIMETHOPRIM
23067068_F_ENT_S229/contigs.fa	NODE_14_length_2105_cov_269.780572	474	1016	+	sat4	1-543/543	===============	0/0	100.00	100.00	ncbi	NG_048072.1	streptothricin N-acetyltransferase Sat4	STREPTOTHRICIN
23067068_F_ENT_S229/contigs.fa	NODE_14_length_2105_cov_269.780572	1109	1903	+	aph(3')-IIIa	1-795/795	===============	0/0	100.00	100.00	ncbi	NG_047418.1	aminoglycoside O-phosphotransferase APH(3')-IIIa	AMIKACIN;KANAMYCIN
23067068_F_ENT_S229/contigs.fa	NODE_1_length_1430067_cov_62.936097	472637	473131	+	dfrE	1-495/495	===============	0/0	100.00	97.58	ncbi	NG_055770.1	trimethoprim-resistant dihydrofolate reductase DfrE	TRIMETHOPRIM
23067068_F_ENT_S229/contigs.fa	NODE_1_length_1430067_cov_62.936097	1372198	1373694	-	lsa(A)	1-1497/1497	===============	0/0	100.00	99.27	ncbi	NG_047931.1	ABC-F type ribosomal protection protein Lsa(A)	LINCOSAMIDE;STREPTOGRAMIN
23067068_F_ENT_S229/contigs.fa	NODE_3_length_378919_cov_77.723964	340658	341440	+	ant(9)-Ia	1-783/783	===============	0/0	100.00	100.00	ncbi	NG_047397.1	aminoglycoside nucleotidyltransferase ANT(9)-Ia	SPECTINOMYCIN
23067068_F_ENT_S229/contigs.fa	NODE_3_length_378919_cov_77.723964	341565	342296	-	erm(A)	1-732/732	===============	0/0	100.00	87.16	ncbi	NG_047791.1	23S rRNA (adenine(2058)-N(6))-methyltransferase Erm(A)	MACROLIDE
23067068_F_ENT_S229/contigs.fa	NODE_3_length_378919_cov_77.723964	344419	345846	+	fexA	1-1428/1428	===============	0/0	100.00	99.65	ncbi	NG_047857.1	chloramphenicol/florfenicol efflux MFS transporter FexA	CHLORAMPHENICOL;FLORFENICOL
23067068_F_ENT_S229/contigs.fa	NODE_3_length_378919_cov_77.723964	346534	348501	+	optrA	1-1968/1968	===============	0/0	100.00	99.90	ncbi	NG_048023.1	ABC-F type ribosomal protection protein OptrA	FLORFENICOL;OXAZOLIDINONE
23067068_F_ENT_S229/contigs.fa	NODE_7_length_31833_cov_216.453174	18723	20642	+	tet(M)	1-1920/1920	===============	0/0	100.00	99.95	ncbi	NG_048233.1	tetracycline resistance ribosomal protection protein Tet(M)	TETRACYCLINE
23067068_F_ENT_S229/contigs.fa	NODE_7_length_31833_cov_216.453174	20836	22212	+	tet(L)	1-1377/1377	===============	0/0	100.00	100.00	ncbi	NG_048203.1	tetracycline efflux MFS transporter Tet(L)	TETRACYCLINE
23067068_F_ENT_S229/contigs.fa	NODE_7_length_31833_cov_216.453174	23254	23901	+	catA8	1-648/648	===============	0/0	100.00	98.92	ncbi	NG_047574.1	type A-8 chloramphenicol O-acetyltransferase	CHLORAMPHENICOL
#FILE	SEQUENCE	START	END	STRAND	GENE	COVERAGE	COVERAGE_MAP	GAPS	%COVERAGE	%IDENTITY	DATABASE	ACCESSION	PRODUCT	RESISTANCE
23077615_S_ENT_S71/contigs.fa	NODE_1_length_1428082_cov_67.263440	479948	480442	+	dfrE	1-495/495	===============	0/0	100.00	97.78	ncbi	NG_055770.1	trimethoprim-resistant dihydrofolate reductase DfrE	TRIMETHOPRIM
23077615_S_ENT_S71/contigs.fa	NODE_1_length_1428082_cov_67.263440	1326114	1327610	-	lsa(A)	1-1497/1497	===============	0/0	100.00	98.80	ncbi	NG_055640.1	ABC-F type ribosomal protection protein Lsa(A)	LINCOSAMIDE;STREPTOGRAMIN
#FILE	SEQUENCE	START	END	STRAND	GENE	COVERAGE	COVERAGE_MAP	GAPS	%COVERAGE	%IDENTITY	DATABASE	ACCESSION	PRODUCT	RESISTANCE
23078472_F_ENT_S256/contigs.fa	NODE_12_length_8489_cov_146.097242	4223	4968	+	erm(B)	1-747/747	========/======	2025-01-01	99.87	99.60	ncbi	NG_047801.1	23S rRNA (adenine(2058)-N(6))-methyltransferase Erm(B)	MACROLIDE
23078472_F_ENT_S256/contigs.fa	NODE_13_length_6857_cov_165.298378	919	2346	+	fexA	1-1428/1428	===============	0/0	100.00	99.65	ncbi	NG_047857.1	chloramphenicol/florfenicol efflux MFS transporter FexA	CHLORAMPHENICOL;FLORFENICOL
23078472_F_ENT_S256/contigs.fa	NODE_13_length_6857_cov_165.298378	3034	5001	+	optrA	1-1968/1968	===============	0/0	100.00	99.90	ncbi	NG_048023.1	ABC-F type ribosomal protection protein OptrA	FLORFENICOL;OXAZOLIDINONE
23078472_F_ENT_S256/contigs.fa	NODE_14_length_6391_cov_235.217770	1111	1842	+	erm(A)	1-732/732	===============	0/0	100.00	87.16	ncbi	NG_047791.1	23S rRNA (adenine(2058)-N(6))-methyltransferase Erm(A)	MACROLIDE
23078472_F_ENT_S256/contigs.fa	NODE_14_length_6391_cov_235.217770	1967	2749	-	ant(9)-Ia	1-783/783	===============	0/0	100.00	100.00	ncbi	NG_047397.1	aminoglycoside nucleotidyltransferase ANT(9)-Ia	SPECTINOMYCIN
23078472_F_ENT_S256/contigs.fa	NODE_17_length_3341_cov_140.534314	1945	2741	+	aph(2'')-Ih	70-866/894	.==============	0/0	89.15	82.43	ncbi	NG_047408.1	aminoglycoside O-phosphotransferase APH(2'')-Ih	AMIKACIN;GENTAMICIN;KANAMYCIN;TOBRAMYCIN
23078472_F_ENT_S256/contigs.fa	NODE_19_length_2878_cov_140.209211	1251	1736	+	lnu(A)	1-486/486	===============	0/0	100.00	99.59	ncbi	NG_047914.1	lincosamide nucleotidyltransferase Lnu(A)	LINCOSAMIDE
23078472_F_ENT_S256/contigs.fa	NODE_2_length_547157_cov_65.355363	78840	79334	-	dfrE	1-495/495	===============	0/0	100.00	97.58	ncbi	NG_055770.1	trimethoprim-resistant dihydrofolate reductase DfrE	TRIMETHOPRIM
23078472_F_ENT_S256/contigs.fa	NODE_3_length_511551_cov_70.915028	140031	141527	+	lsa(A)	1-1497/1497	===============	0/0	100.00	98.93	ncbi	NG_055640.1	ABC-F type ribosomal protection protein Lsa(A)	LINCOSAMIDE;STREPTOGRAMIN
23078472_F_ENT_S256/contigs.fa	NODE_9_length_26269_cov_159.662836	18724	20643	+	tet(M)	1-1920/1920	===============	0/0	100.00	99.95	ncbi	NG_048233.1	tetracycline resistance ribosomal protection protein Tet(M)	TETRACYCLINE
23078472_F_ENT_S256/contigs.fa	NODE_9_length_26269_cov_159.662836	20837	22213	+	tet(L)	1-1377/1377	===============	0/0	100.00	100.00	ncbi	NG_048203.1	tetracycline efflux MFS transporter Tet(L)	TETRACYCLINE
23078472_F_ENT_S256/contigs.fa	NODE_9_length_26269_cov_159.662836	23255	23902	+	catA8	1-648/648	===============	0/0	100.00	98.92	ncbi	NG_047574.1	type A-8 chloramphenicol O-acetyltransferase	CHLORAMPHENICOL
#FILE	SEQUENCE	START	END	STRAND	GENE	COVERAGE	COVERAGE_MAP	GAPS	%COVERAGE	%IDENTITY	DATABASE	ACCESSION	PRODUCT	RESISTANCE
23095499_S_ENT_S258/contigs.fa	NODE_12_length_4729_cov_145.170578	459	944	-	dfrG	1-486/498	===============	0/0	97.59	100.00	ncbi	NG_047756.1	trimethoprim-resistant dihydrofolate reductase DfrG	TRIMETHOPRIM
23095499_S_ENT_S258/contigs.fa	NODE_1_length_1437812_cov_93.215264	99305	100801	+	lsa(A)	1-1497/1497	===============	0/0	100.00	99.27	ncbi	NG_047932.1	ABC-F type ribosomal protection protein Lsa(A)	LINCOSAMIDE;STREPTOGRAMIN
23095499_S_ENT_S258/contigs.fa	NODE_1_length_1437812_cov_93.215264	969268	969762	-	dfrE	1-495/495	===============	0/0	100.00	97.37	ncbi	NG_055770.1	trimethoprim-resistant dihydrofolate reductase DfrE	TRIMETHOPRIM
23095499_S_ENT_S258/contigs.fa	NODE_6_length_32037_cov_212.978095	7983	8630	-	catA8	1-648/648	===============	0/0	100.00	98.92	ncbi	NG_047574.1	type A-8 chloramphenicol O-acetyltransferase	CHLORAMPHENICOL
23095499_S_ENT_S258/contigs.fa	NODE_6_length_32037_cov_212.978095	9672	11048	-	tet(L)	1-1377/1377	===============	0/0	100.00	100.00	ncbi	NG_048203.1	tetracycline efflux MFS transporter Tet(L)	TETRACYCLINE
23095499_S_ENT_S258/contigs.fa	NODE_6_length_32037_cov_212.978095	11242	13161	-	tet(M)	1-1920/1920	===============	0/0	100.00	99.95	ncbi	NG_048233.1	tetracycline resistance ribosomal protection protein Tet(M)	TETRACYCLINE
23095499_S_ENT_S258/contigs.fa	NODE_8_length_16146_cov_170.446720	253	1047	-	aph(3')-IIIa	1-795/795	===============	0/0	100.00	100.00	ncbi	NG_047418.1	aminoglycoside O-phosphotransferase APH(3')-IIIa	AMIKACIN;KANAMYCIN
23095499_S_ENT_S258/contigs.fa	NODE_8_length_16146_cov_170.446720	1140	1682	-	sat4	1-543/543	===============	0/0	100.00	100.00	ncbi	NG_048072.1	streptothricin N-acetyltransferase Sat4	STREPTOTHRICIN
23095499_S_ENT_S258/contigs.fa	NODE_8_length_16146_cov_170.446720	1679	2478	-	ant(6)-Ia	110-909/909	.==============	0/0	88.01	100.00	ncbi	NG_047393.1	aminoglycoside nucleotidyltransferase ANT(6)-Ia	STREPTOMYCIN
23095499_S_ENT_S258/contigs.fa	NODE_8_length_16146_cov_170.446720	2659	3455	-	aph(2'')-Ih	70-866/894	.==============	0/0	89.15	82.43	ncbi	NG_047408.1	aminoglycoside O-phosphotransferase APH(2'')-Ih	AMIKACIN;GENTAMICIN;KANAMYCIN;TOBRAMYCIN
23095499_S_ENT_S258/contigs.fa	NODE_8_length_16146_cov_170.446720	8492	9295	-	lnu(B)	1-804/804	===============	0/0	100.00	100.00	ncbi	NG_047923.1	lincosamide nucleotidyltransferase Lnu(B)	LINCOSAMIDE
23095499_S_ENT_S258/contigs.fa	NODE_8_length_16146_cov_170.446720	9349	10833	-	lsa(E)	1-1485/1485	===============	0/0	100.00	99.93	ncbi	NG_047935.1	ABC-F type ribosomal protection protein Lsa(E)	LINCOSAMIDE;STREPTOGRAMIN
23095499_S_ENT_S258/contigs.fa	NODE_8_length_16146_cov_170.446720	12900	13709	-	spw	1-810/810	===============	0/0	100.00	100.00	ncbi	NG_048075.1	ANT(9) family aminoglycoside nucleotidyltransferase Spw	AMINOGLYCOSIDE
23095499_S_ENT_S258/contigs.fa	NODE_8_length_16146_cov_170.446720	14412	15275	-	ant(6)-Ia	1-864/864	===============	0/0	100.00	100.00	ncbi	NG_050582.1	aminoglycoside nucleotidyltransferase ANT(6)-Ia	STREPTOMYCIN
#FILE	SEQUENCE	START	END	STRAND	GENE	COVERAGE	COVERAGE_MAP	GAPS	%COVERAGE	%IDENTITY	DATABASE	ACCESSION	PRODUCT	RESISTANCE
23098082_S_ENT_S257/contigs.fa	NODE_2_length_535288_cov_62.880505	338549	340051	-	eat(A)	1-1503/1503	===============	0/0	100.00	93.81	ncbi	NG_047762.1	ABC-F type ribosomal protection protein Eat(A)	PLEUROMUTILIN
23098082_S_ENT_S257/contigs.fa	NODE_4_length_275071_cov_63.804997	70434	70982	-	aacA-ENT1	1-549/549	===============	0/0	100.00	99.64	ncbi	NG_052275.1	aminoglycoside 6'-N-acetyltransferase	AMINOGLYCOSIDE
23098082_S_ENT_S257/contigs.fa	NODE_5_length_206863_cov_72.041468	79848	81326	-	msr(C)	1-1479/1479	===============	0/0	100.00	96.89	ncbi	NG_048004.1	ABC-F type ribosomal protection protein Msr(C)	MACROLIDE
#FILE	SEQUENCE	START	END	STRAND	GENE	COVERAGE	COVERAGE_MAP	GAPS	%COVERAGE	%IDENTITY	DATABASE	ACCESSION	PRODUCT	RESISTANCE
Isolate_23077594/contigs.fa	NODE_1_length_1546226_cov_52.570286	471386	471880	+	dfrE	1-495/495	===============	0/0	100.00	97.37	ncbi	NG_055770.1	trimethoprim-resistant dihydrofolate reductase DfrE	TRIMETHOPRIM
Isolate_23077594/contigs.fa	NODE_1_length_1546226_cov_52.570286	1442456	1443952	-	lsa(A)	1-1497/1497	===============	0/0	100.00	99.13	ncbi	NG_047930.1	ABC-F type ribosomal protection protein Lsa(A)	LINCOSAMIDE;STREPTOGRAMIN
Isolate_23077594/contigs.fa	NODE_3_length_387094_cov_60.568113	356251	357054	+	lnu(G)	1-804/804	===============	0/0	100.00	98.51	ncbi	NG_051760.1	lincosamide nucleotidyltransferase Lnu(G)	LINCOSAMIDE
Isolate_23077594/contigs.fa	NODE_6_length_32657_cov_144.406113	78	725	-	catA8	1-648/648	===============	0/0	100.00	98.92	ncbi	NG_047574.1	type A-8 chloramphenicol O-acetyltransferase	CHLORAMPHENICOL
Isolate_23077594/contigs.fa	NODE_6_length_32657_cov_144.406113	1767	3143	-	tet(L)	1-1377/1377	===============	0/0	100.00	100.00	ncbi	NG_048203.1	tetracycline efflux MFS transporter Tet(L)	TETRACYCLINE
Isolate_23077594/contigs.fa	NODE_6_length_32657_cov_144.406113	3337	5256	-	tet(M)	1-1920/1920	===============	0/0	100.00	99.95	ncbi	NG_048233.1	tetracycline resistance ribosomal protection protein Tet(M)	TETRACYCLINE
Isolate_23077594/contigs.fa	NODE_6_length_32657_cov_144.406113	31775	32623	+	str	1-849/849	===============	0/0	100.00	99.88	ncbi	NG_048080.1	streptomycin adenylyltransferase Str	STREPTOMYCIN
Isolate_23077594/contigs.fa	NODE_7_length_18752_cov_74.621643	7922	8667	+	erm(B)	1-747/747	========/======	2025-01-01	99.87	99.60	ncbi	NG_047801.1	23S rRNA (adenine(2058)-N(6))-methyltransferase Erm(B)	MACROLIDE

## Sheet: nullarbor_mlst
ref.fa	efaecium	78	atpA(15)	ddl(1)	gdh(1)	purK(1)	gyd(1)	pstS(1)	adk(1)
23065136_F_ENT_S232/contigs.fa	efaecalis	843	gdh(3)	gyd(6)	pstS(11)	gki(72)	aroE(78)	xpt(20)	yqiL(22)
23095499_S_ENT_S258/contigs.fa	efaecalis	843	gdh(3)	gyd(6)	pstS(11)	gki(72)	aroE(78)	xpt(20)	yqiL(22)
23098082_S_ENT_S257/contigs.fa	efaecium	-	atpA(143)	ddl(8)	gdh(8)	purK(22)	gyd(10)	pstS(10)	adk(6)
23067068_F_ENT_S229/contigs.fa	efaecalis	409	gdh(1)	gyd(7)	pstS(69)	gki(1)	aroE(1)	xpt(10)	yqiL(1)
Isolate_23077594/contigs.fa	efaecalis	100	gdh(34)	gyd(2)	pstS(17)	gki(37)	aroE(29)	xpt(23)	yqiL(6)
23077615_S_ENT_S71/contigs.fa	efaecalis	-	gdh(15)	gyd(1)	pstS(~33)	gki(107)	aroE(3)	xpt(15)	yqiL(8)
23062880_S_ENT_S121/contigs.fa	efaecium	-	atpA(20)	ddl(9)	gdh(6)	purK(3)	gyd(1)	pstS(117)	adk(37)
23062477_S_ENT_S106/contigs.fa	efaecalis	593	gdh(14)	gyd(2)	pstS(17)	gki(1)	aroE(3)	xpt(3)	yqiL(17)
21105516-16-8-ENT_S16_L001/contigs.fa	efaecalis	22	gdh(1)	gyd(7)	pstS(10)	gki(1)	aroE(1)	xpt(10)	yqiL(1)
23078472_F_ENT_S256/contigs.fa	efaecalis	1291	gdh(41)	gyd(7)	pstS(30)	gki(17)	aroE(1)	xpt(2)	yqiL(9)

## Sheet: nullarbor_virulome
#FILE	SEQUENCE	START	END	STRAND	GENE	COVERAGE	COVERAGE_MAP	GAPS	%COVERAGE	%IDENTITY	DATABASE	ACCESSION	PRODUCT	RESISTANCE
21105516-16-8-ENT_S16_L001/contigs.fa	NODE_1_length_1011281_cov_19.227725	119712	120638	-	efaA	1-927/927	===============	0/0	100.00	99.68	vfdb	NP_815739	(efaA) endocarditis specific antigen [EfaA (VF0354)] [Enterococcus faecalis V583]
21105516-16-8-ENT_S16_L001/contigs.fa	NODE_1_length_1011281_cov_19.227725	315710	316441	+	fsrA	1-732/732	===============	0/0	100.00	99.73	vfdb	NP_815519	(fsrA) response regulator [Fsr (VF0360)] [Enterococcus faecalis V583]
21105516-16-8-ENT_S16_L001/contigs.fa	NODE_1_length_1011281_cov_19.227725	316530	317258	+	fsrB	1-729/729	===============	0/0	100.00	98.90	vfdb	NP_815518	(fsrB) agrBfs protein [Fsr (VF0360)] [Enterococcus faecalis V583]
21105516-16-8-ENT_S16_L001/contigs.fa	NODE_1_length_1011281_cov_19.227725	317255	318598	+	fsrC	1-1344/1344	===============	0/0	100.00	99.33	vfdb	NP_815517	(fsrC) histidine kinase putative [Fsr (VF0360)] [Enterococcus faecalis V583]
21105516-16-8-ENT_S16_L001/contigs.fa	NODE_1_length_1011281_cov_19.227725	318833	320365	+	gelE	1-1533/1533	===============	0/0	100.00	98.83	vfdb	NP_815516	(gelE) coccolysin [Gelatinase (VF0357)] [Enterococcus faecalis V583]
21105516-16-8-ENT_S16_L001/contigs.fa	NODE_1_length_1011281_cov_19.227725	320414	321268	+	sprE	1-855/855	===============	0/0	100.00	98.83	vfdb	NP_815515	(sprE) serine proteinase V8 family [SprE (VF0358)] [Enterococcus faecalis V583]
21105516-16-8-ENT_S16_L001/contigs.fa	NODE_1_length_1011281_cov_19.227725	989472	990326	-	srtC	1-855/855	===============	0/0	100.00	99.42	vfdb	NP_814824	(srtC) sortase [Ebp pili (VF0538)] [Enterococcus faecalis V583]
21105516-16-8-ENT_S16_L001/contigs.fa	NODE_1_length_1011281_cov_19.227725	990420	992303	-	ebpC	1-1878/1878	========/======	2025-06-01	100.00	99.05	vfdb	NP_814823	(ebpC) endocarditis and biofilm-associated pilus major subunit EbpC [Ebp pili (VF0538)] [Enterococcus faecalis V583]
21105516-16-8-ENT_S16_L001/contigs.fa	NODE_1_length_1011281_cov_19.227725	992300	993730	-	ebpB	1-1431/1431	===============	0/0	100.00	99.16	vfdb	NP_814822	(ebpB) endocarditis and biofilm-associated pilus minor subunit EbpB [Ebp pili (VF0538)] [Enterococcus faecalis V583]
21105516-16-8-ENT_S16_L001/contigs.fa	NODE_1_length_1011281_cov_19.227725	993734	997045	-	ebpA	1-3312/3312	===============	0/0	100.00	99.94	vfdb	NP_814821	(ebpA) endocarditis and biofilm-associated pilus tip protein EbpA [Ebp pili (VF0538)] [Enterococcus faecalis V583]
21105516-16-8-ENT_S16_L001/contigs.fa	NODE_2_length_386514_cov_21.764674	15037	18051	-	EF0818	1-3015/3015	===============	0/0	100.00	99.60	vfdb	NP_814561	(EF0818) polysaccharide lyase family 8 [Hyaluronidase (VF0359)] [Enterococcus faecalis V583]
21105516-16-8-ENT_S16_L001/contigs.fa	NODE_3_length_270254_cov_22.701940	129459	135422	-	fss1	1-5964/5964	===============	0/0	100.00	98.66	vfdb	NP_813892	(fss1) Enterococcus faecalis surface protein Fss1 fibrinogen binding protein [Fibrinogen binding protein (AI271)] [Enterococcus faecalis V583]
21105516-16-8-ENT_S16_L001/contigs.fa	NODE_4_length_258240_cov_22.490099	139999	141009	+	bopD	1-1011/1011	===============	0/0	100.00	99.11	vfdb	NP_814691	(bopD) sugar-binding transcriptional regulator LacI family [BopD (VF0362)] [Enterococcus faecalis V583]
21105516-16-8-ENT_S16_L001/contigs.fa	NODE_6_length_216500_cov_29.640195	189094	189894	-	cpsB	1-801/801	===============	0/0	100.00	99.13	vfdb	NP_816140	(cpsB) phosphatidate cytidylyltransferase [Capsule (VF0361)] [Enterococcus faecalis V583]
21105516-16-8-ENT_S16_L001/contigs.fa	NODE_6_length_216500_cov_29.640195	189891	190706	-	cpsA	1-816/816	===============	0/0	100.00	99.51	vfdb	NP_816141	(cpsA) undecaprenyl diphosphate synthase [Capsule (VF0361)] [Enterococcus faecalis V583]
21105516-16-8-ENT_S16_L001/contigs.fa	NODE_8_length_94666_cov_22.040290	37755	41873	+	EF3023	1-4119/4119	===============	0/0	100.00	98.64	vfdb	NP_816637	(EF3023) polysaccharide lyase family 8 [Hyaluronidase (VF0359)] [Enterococcus faecalis V583]
#FILE	SEQUENCE	START	END	STRAND	GENE	COVERAGE	COVERAGE_MAP	GAPS	%COVERAGE	%IDENTITY	DATABASE	ACCESSION	PRODUCT	RESISTANCE
23062477_S_ENT_S106/contigs.fa	NODE_1_length_1449419_cov_38.735312	33471	36782	+	ebpA	1-3312/3312	===============	0/0	100.00	99.43	vfdb	NP_814821	(ebpA) endocarditis and biofilm-associated pilus tip protein EbpA [Ebp pili (VF0538)] [Enterococcus faecalis V583]
23062477_S_ENT_S106/contigs.fa	NODE_1_length_1449419_cov_38.735312	36786	38216	+	ebpB	1-1431/1431	===============	0/0	100.00	99.09	vfdb	NP_814822	(ebpB) endocarditis and biofilm-associated pilus minor subunit EbpB [Ebp pili (VF0538)] [Enterococcus faecalis V583]
23062477_S_ENT_S106/contigs.fa	NODE_1_length_1449419_cov_38.735312	38213	40096	+	ebpC	1-1878/1878	========/======	2025-06-01	100.00	99.20	vfdb	NP_814823	(ebpC) endocarditis and biofilm-associated pilus major subunit EbpC [Ebp pili (VF0538)] [Enterococcus faecalis V583]
23062477_S_ENT_S106/contigs.fa	NODE_1_length_1449419_cov_38.735312	40190	41034	+	srtC	1-845/855	===============	0/0	98.83	98.94	vfdb	NP_814824	(srtC) sortase [Ebp pili (VF0538)] [Enterococcus faecalis V583]
23062477_S_ENT_S106/contigs.fa	NODE_1_length_1449419_cov_38.735312	697009	697863	-	sprE	1-855/855	===============	0/0	100.00	98.83	vfdb	NP_815515	(sprE) serine proteinase V8 family [SprE (VF0358)] [Enterococcus faecalis V583]
23062477_S_ENT_S106/contigs.fa	NODE_1_length_1449419_cov_38.735312	697912	699444	-	gelE	1-1533/1533	===============	0/0	100.00	98.76	vfdb	NP_815516	(gelE) coccolysin [Gelatinase (VF0357)] [Enterococcus faecalis V583]
23062477_S_ENT_S106/contigs.fa	NODE_1_length_1449419_cov_38.735312	699679	701022	-	fsrC	1-1344/1344	===============	0/0	100.00	99.26	vfdb	NP_815517	(fsrC) histidine kinase putative [Fsr (VF0360)] [Enterococcus faecalis V583]
23062477_S_ENT_S106/contigs.fa	NODE_1_length_1449419_cov_38.735312	701019	701747	-	fsrB	1-729/729	===============	0/0	100.00	99.18	vfdb	NP_815518	(fsrB) agrBfs protein [Fsr (VF0360)] [Enterococcus faecalis V583]
23062477_S_ENT_S106/contigs.fa	NODE_1_length_1449419_cov_38.735312	701836	702567	-	fsrA	1-732/732	===============	0/0	100.00	99.45	vfdb	NP_815519	(fsrA) response regulator [Fsr (VF0360)] [Enterococcus faecalis V583]
23062477_S_ENT_S106/contigs.fa	NODE_1_length_1449419_cov_38.735312	901000	901926	+	efaA	1-927/927	===============	0/0	100.00	100.00	vfdb	NP_815739	(efaA) endocarditis specific antigen [EfaA (VF0354)] [Enterococcus faecalis V583]
23062477_S_ENT_S106/contigs.fa	NODE_1_length_1449419_cov_38.735312	1152180	1152992	-	cpsK	1-813/813	===============	0/0	100.00	98.40	vfdb	NP_816131	(cpsK) ABC transporter permease protein [Capsule (VF0361)] [Enterococcus faecalis V583]
23062477_S_ENT_S106/contigs.fa	NODE_1_length_1449419_cov_38.735312	1152992	1154335	-	cpsJ	1-1344/1344	===============	0/0	100.00	98.88	vfdb	NP_816132	(cpsJ) ABC transporter ATP-binding protein [Capsule (VF0361)] [Enterococcus faecalis V583]
23062477_S_ENT_S106/contigs.fa	NODE_1_length_1449419_cov_38.735312	1154361	1155500	-	cpsI	1-1140/1140	===============	0/0	100.00	99.47	vfdb	NP_816133	(cpsI) UDP-galactopyranose mutase [Capsule (VF0361)] [Enterococcus faecalis V583]
23062477_S_ENT_S106/contigs.fa	NODE_1_length_1449419_cov_38.735312	1155559	1155957	-	cpsH	1-399/399	===============	0/0	100.00	99.75	vfdb	NP_816134	(cpsH) lipoprotein [Capsule (VF0361)] [Enterococcus faecalis V583]
23062477_S_ENT_S106/contigs.fa	NODE_1_length_1449419_cov_38.735312	1155975	1158428	-	cpsG	1-2454/2454	===============	0/0	100.00	99.55	vfdb	NP_816135	(cpsG) MurB family protein [Capsule (VF0361)] [Enterococcus faecalis V583]
23062477_S_ENT_S106/contigs.fa	NODE_1_length_1449419_cov_38.735312	1158455	1159306	-	cpsF	1-852/852	===============	0/0	100.00	99.65	vfdb	NP_816136	(cpsF) CpsF protein [Capsule (VF0361)] [Enterococcus faecalis V583]
23062477_S_ENT_S106/contigs.fa	NODE_1_length_1449419_cov_38.735312	1159330	1161840	-	cpsE	1-2511/2511	===============	0/0	100.00	99.48	vfdb	NP_816137	(cpsE) glycosyl transferase group 2 family protein [Capsule (VF0361)] [Enterococcus faecalis V583]
23062477_S_ENT_S106/contigs.fa	NODE_1_length_1449419_cov_38.735312	1161910	1163376	-	cpsD	1-1467/1467	===============	0/0	100.00	99.66	vfdb	NP_816138	(cpsD) glycosyl transferase group 2 family protein [Capsule (VF0361)] [Enterococcus faecalis V583]
23062477_S_ENT_S106/contigs.fa	NODE_1_length_1449419_cov_38.735312	1163395	1164564	-	cpsC	1-1170/1170	===============	0/0	100.00	98.12	vfdb	NP_816139	(cpsC) teichoic acid biosynthesis protein putative [Capsule (VF0361)] [Enterococcus faecalis V583]
23062477_S_ENT_S106/contigs.fa	NODE_1_length_1449419_cov_38.735312	1165037	1165837	-	cpsB	1-801/801	===============	0/0	100.00	99.38	vfdb	NP_816140	(cpsB) phosphatidate cytidylyltransferase [Capsule (VF0361)] [Enterococcus faecalis V583]
23062477_S_ENT_S106/contigs.fa	NODE_1_length_1449419_cov_38.735312	1165834	1166649	-	cpsA	1-816/816	===============	0/0	100.00	99.75	vfdb	NP_816141	(cpsA) undecaprenyl diphosphate synthase [Capsule (VF0361)] [Enterococcus faecalis V583]
23062477_S_ENT_S106/contigs.fa	NODE_1_length_1449419_cov_38.735312	1174433	1179388	-	fss2	1-4956/4956	===============	0/0	100.00	97.72	vfdb	NP_816151	(fss2) Enterococcus faecalis surface protein Fss2 fibrinogen binding protein [Fibrinogen binding protein (AI272)] [Enterococcus faecalis V583]
23062477_S_ENT_S106/contigs.fa	NODE_2_length_615138_cov_41.773954	369104	372118	+	EF0818	1-3015/3015	===============	0/0	100.00	99.30	vfdb	NP_814561	(EF0818) polysaccharide lyase family 8 [Hyaluronidase (VF0359)] [Enterococcus faecalis V583]
23062477_S_ENT_S106/contigs.fa	NODE_2_length_615138_cov_41.773954	508558	509568	-	bopD	1-1011/1011	===============	0/0	100.00	98.91	vfdb	NP_814691	(bopD) sugar-binding transcriptional regulator LacI family [BopD (VF0362)] [Enterococcus faecalis V583]
23062477_S_ENT_S106/contigs.fa	NODE_3_length_418499_cov_47.159736	271113	274975	+	EF3023	1-3863/4119	===============	0/0	93.78	98.71	vfdb	NP_816637	(EF3023) polysaccharide lyase family 8 [Hyaluronidase (VF0359)] [Enterococcus faecalis V583]
23062477_S_ENT_S106/contigs.fa	NODE_4_length_258879_cov_47.654395	136042	142005	+	fss1	1-5964/5964	===============	0/0	100.00	98.76	vfdb	NP_813892	(fss1) Enterococcus faecalis surface protein Fss1 fibrinogen binding protein [Fibrinogen binding protein (AI271)] [Enterococcus faecalis V583]
#FILE	SEQUENCE	START	END	STRAND	GENE	COVERAGE	COVERAGE_MAP	GAPS	%COVERAGE	%IDENTITY	DATABASE	ACCESSION	PRODUCT	RESISTANCE
23062880_S_ENT_S121/contigs.fa	NODE_4_length_95697_cov_36.828314	39780	40835	-	sgrA	1-975/975	========/======	1981-03-01	100.00	91.95	vfdb	ZP_00602747	(sgrA) cell wall anchored protein SgrA [SgrA (VF0540)] [Enterococcus faecium DO]
23062880_S_ENT_S121/contigs.fa	NODE_66_length_9278_cov_60.725057	2964	4856	-	scm	1-1983/1983	========/======	1990-07-01	95.46	92.28	vfdb	ZP_00604835	(scm) collagen adhesin protein Scm [Scm (VF0418)] [Enterococcus faecium DO]
#FILE	SEQUENCE	START	END	STRAND	GENE	COVERAGE	COVERAGE_MAP	GAPS	%COVERAGE	%IDENTITY	DATABASE	ACCESSION	PRODUCT	RESISTANCE
23065136_F_ENT_S232/contigs.fa	NODE_1_length_1446902_cov_37.591067	33784	37095	+	ebpA	1-3312/3312	===============	0/0	100.00	99.37	vfdb	NP_814821	(ebpA) endocarditis and biofilm-associated pilus tip protein EbpA [Ebp pili (VF0538)] [Enterococcus faecalis V583]
23065136_F_ENT_S232/contigs.fa	NODE_1_length_1446902_cov_37.591067	37099	38529	+	ebpB	1-1431/1431	===============	0/0	100.00	99.44	vfdb	NP_814822	(ebpB) endocarditis and biofilm-associated pilus minor subunit EbpB [Ebp pili (VF0538)] [Enterococcus faecalis V583]
23065136_F_ENT_S232/contigs.fa	NODE_1_length_1446902_cov_37.591067	38526	40409	+	ebpC	1-1878/1878	========/======	2025-06-01	100.00	99.15	vfdb	NP_814823	(ebpC) endocarditis and biofilm-associated pilus major subunit EbpC [Ebp pili (VF0538)] [Enterococcus faecalis V583]
23065136_F_ENT_S232/contigs.fa	NODE_1_length_1446902_cov_37.591067	40503	41357	+	srtC	1-855/855	===============	0/0	100.00	99.30	vfdb	NP_814824	(srtC) sortase [Ebp pili (VF0538)] [Enterococcus faecalis V583]
23065136_F_ENT_S232/contigs.fa	NODE_1_length_1446902_cov_37.591067	707012	707866	-	sprE	1-855/855	===============	0/0	100.00	98.95	vfdb	NP_815515	(sprE) serine proteinase V8 family [SprE (VF0358)] [Enterococcus faecalis V583]
23065136_F_ENT_S232/contigs.fa	NODE_1_length_1446902_cov_37.591067	707915	709447	-	gelE	1-1533/1533	===============	0/0	100.00	98.96	vfdb	NP_815516	(gelE) coccolysin [Gelatinase (VF0357)] [Enterococcus faecalis V583]
23065136_F_ENT_S232/contigs.fa	NODE_1_length_1446902_cov_37.591067	709682	711025	-	fsrC	1-1344/1344	===============	0/0	100.00	99.33	vfdb	NP_815517	(fsrC) histidine kinase putative [Fsr (VF0360)] [Enterococcus faecalis V583]
23065136_F_ENT_S232/contigs.fa	NODE_1_length_1446902_cov_37.591067	711022	711750	-	fsrB	1-729/729	===============	0/0	100.00	98.90	vfdb	NP_815518	(fsrB) agrBfs protein [Fsr (VF0360)] [Enterococcus faecalis V583]
23065136_F_ENT_S232/contigs.fa	NODE_1_length_1446902_cov_37.591067	711839	712570	-	fsrA	1-732/732	===============	0/0	100.00	99.73	vfdb	NP_815519	(fsrA) response regulator [Fsr (VF0360)] [Enterococcus faecalis V583]
23065136_F_ENT_S232/contigs.fa	NODE_1_length_1446902_cov_37.591067	876270	877196	+	efaA	1-927/927	===============	0/0	100.00	99.78	vfdb	NP_815739	(efaA) endocarditis specific antigen [EfaA (VF0354)] [Enterococcus faecalis V583]
23065136_F_ENT_S232/contigs.fa	NODE_1_length_1446902_cov_37.591067	1142088	1142900	-	cpsK	1-813/813	===============	0/0	100.00	98.52	vfdb	NP_816131	(cpsK) ABC transporter permease protein [Capsule (VF0361)] [Enterococcus faecalis V583]
23065136_F_ENT_S232/contigs.fa	NODE_1_length_1446902_cov_37.591067	1142900	1144243	-	cpsJ	1-1344/1344	===============	0/0	100.00	98.14	vfdb	NP_816132	(cpsJ) ABC transporter ATP-binding protein [Capsule (VF0361)] [Enterococcus faecalis V583]
23065136_F_ENT_S232/contigs.fa	NODE_1_length_1446902_cov_37.591067	1144269	1145408	-	cpsI	1-1140/1140	===============	0/0	100.00	99.56	vfdb	NP_816133	(cpsI) UDP-galactopyranose mutase [Capsule (VF0361)] [Enterococcus faecalis V583]
23065136_F_ENT_S232/contigs.fa	NODE_1_length_1446902_cov_37.591067	1145467	1145865	-	cpsH	1-399/399	===============	0/0	100.00	99.25	vfdb	NP_816134	(cpsH) lipoprotein [Capsule (VF0361)] [Enterococcus faecalis V583]
23065136_F_ENT_S232/contigs.fa	NODE_1_length_1446902_cov_37.591067	1145883	1148336	-	cpsG	1-2454/2454	===============	0/0	100.00	99.39	vfdb	NP_816135	(cpsG) MurB family protein [Capsule (VF0361)] [Enterococcus faecalis V583]
23065136_F_ENT_S232/contigs.fa	NODE_1_length_1446902_cov_37.591067	1148363	1149214	-	cpsF	1-852/852	===============	0/0	100.00	99.65	vfdb	NP_816136	(cpsF) CpsF protein [Capsule (VF0361)] [Enterococcus faecalis V583]
23065136_F_ENT_S232/contigs.fa	NODE_1_length_1446902_cov_37.591067	1149238	1151748	-	cpsE	1-2511/2511	===============	0/0	100.00	99.12	vfdb	NP_816137	(cpsE) glycosyl transferase group 2 family protein [Capsule (VF0361)] [Enterococcus faecalis V583]
23065136_F_ENT_S232/contigs.fa	NODE_1_length_1446902_cov_37.591067	1151818	1153284	-	cpsD	1-1467/1467	===============	0/0	100.00	98.84	vfdb	NP_816138	(cpsD) glycosyl transferase group 2 family protein [Capsule (VF0361)] [Enterococcus faecalis V583]
23065136_F_ENT_S232/contigs.fa	NODE_1_length_1446902_cov_37.591067	1153303	1154472	-	cpsC	1-1170/1170	===============	0/0	100.00	99.40	vfdb	NP_816139	(cpsC) teichoic acid biosynthesis protein putative [Capsule (VF0361)] [Enterococcus faecalis V583]
23065136_F_ENT_S232/contigs.fa	NODE_1_length_1446902_cov_37.591067	1154945	1155745	-	cpsB	1-801/801	===============	0/0	100.00	99.38	vfdb	NP_816140	(cpsB) phosphatidate cytidylyltransferase [Capsule (VF0361)] [Enterococcus faecalis V583]
23065136_F_ENT_S232/contigs.fa	NODE_1_length_1446902_cov_37.591067	1155742	1156557	-	cpsA	1-816/816	===============	0/0	100.00	99.27	vfdb	NP_816141	(cpsA) undecaprenyl diphosphate synthase [Capsule (VF0361)] [Enterococcus faecalis V583]
23065136_F_ENT_S232/contigs.fa	NODE_1_length_1446902_cov_37.591067	1164774	1168861	-	fss2	1-4088/4956	========/====..	2022-11-01	82.26	94.22	vfdb	NP_816151	(fss2) Enterococcus faecalis surface protein Fss2 fibrinogen binding protein [Fibrinogen binding protein (AI272)] [Enterococcus faecalis V583]
23065136_F_ENT_S232/contigs.fa	NODE_3_length_303685_cov_42.287147	238972	242621	+	EF3023	1-3650/4119	==============.	0/0	88.61	99.01	vfdb	NP_816637	(EF3023) polysaccharide lyase family 8 [Hyaluronidase (VF0359)] [Enterococcus faecalis V583]
23065136_F_ENT_S232/contigs.fa	NODE_4_length_260385_cov_42.535147	131900	137863	+	fss1	1-5964/5964	===============	0/0	100.00	98.56	vfdb	NP_813892	(fss1) Enterococcus faecalis surface protein Fss1 fibrinogen binding protein [Fibrinogen binding protein (AI271)] [Enterococcus faecalis V583]
23065136_F_ENT_S232/contigs.fa	NODE_5_length_218654_cov_39.576378	101114	102124	+	bopD	1-1011/1011	===============	0/0	100.00	99.21	vfdb	NP_814691	(bopD) sugar-binding transcriptional regulator LacI family [BopD (VF0362)] [Enterococcus faecalis V583]
#FILE	SEQUENCE	START	END	STRAND	GENE	COVERAGE	COVERAGE_MAP	GAPS	%COVERAGE	%IDENTITY	DATABASE	ACCESSION	PRODUCT	RESISTANCE
23067068_F_ENT_S229/contigs.fa	NODE_1_length_1430067_cov_62.936097	34217	37528	+	ebpA	1-3312/3312	===============	0/0	100.00	99.94	vfdb	NP_814821	(ebpA) endocarditis and biofilm-associated pilus tip protein EbpA [Ebp pili (VF0538)] [Enterococcus faecalis V583]
23067068_F_ENT_S229/contigs.fa	NODE_1_length_1430067_cov_62.936097	37532	38962	+	ebpB	1-1431/1431	===============	0/0	100.00	99.16	vfdb	NP_814822	(ebpB) endocarditis and biofilm-associated pilus minor subunit EbpB [Ebp pili (VF0538)] [Enterococcus faecalis V583]
23067068_F_ENT_S229/contigs.fa	NODE_1_length_1430067_cov_62.936097	38959	40842	+	ebpC	1-1878/1878	========/======	2025-06-01	100.00	99.05	vfdb	NP_814823	(ebpC) endocarditis and biofilm-associated pilus major subunit EbpC [Ebp pili (VF0538)] [Enterococcus faecalis V583]
23067068_F_ENT_S229/contigs.fa	NODE_1_length_1430067_cov_62.936097	40936	41790	+	srtC	1-855/855	===============	0/0	100.00	99.18	vfdb	NP_814824	(srtC) sortase [Ebp pili (VF0538)] [Enterococcus faecalis V583]
23067068_F_ENT_S229/contigs.fa	NODE_1_length_1430067_cov_62.936097	709657	710511	-	sprE	1-855/855	===============	0/0	100.00	98.83	vfdb	NP_815515	(sprE) serine proteinase V8 family [SprE (VF0358)] [Enterococcus faecalis V583]
23067068_F_ENT_S229/contigs.fa	NODE_1_length_1430067_cov_62.936097	710560	712092	-	gelE	1-1533/1533	===============	0/0	100.00	98.76	vfdb	NP_815516	(gelE) coccolysin [Gelatinase (VF0357)] [Enterococcus faecalis V583]
23067068_F_ENT_S229/contigs.fa	NODE_1_length_1430067_cov_62.936097	712327	713670	-	fsrC	1-1344/1344	===============	0/0	100.00	99.33	vfdb	NP_815517	(fsrC) histidine kinase putative [Fsr (VF0360)] [Enterococcus faecalis V583]
23067068_F_ENT_S229/contigs.fa	NODE_1_length_1430067_cov_62.936097	713667	714395	-	fsrB	1-729/729	===============	0/0	100.00	98.90	vfdb	NP_815518	(fsrB) agrBfs protein [Fsr (VF0360)] [Enterococcus faecalis V583]
23067068_F_ENT_S229/contigs.fa	NODE_1_length_1430067_cov_62.936097	714484	715215	-	fsrA	1-732/732	===============	0/0	100.00	99.73	vfdb	NP_815519	(fsrA) response regulator [Fsr (VF0360)] [Enterococcus faecalis V583]
23067068_F_ENT_S229/contigs.fa	NODE_1_length_1430067_cov_62.936097	872537	873463	+	efaA	1-927/927	===============	0/0	100.00	99.68	vfdb	NP_815739	(efaA) endocarditis specific antigen [EfaA (VF0354)] [Enterococcus faecalis V583]
23067068_F_ENT_S229/contigs.fa	NODE_1_length_1430067_cov_62.936097	1044892	1048116	-	ecbA	1-3228/3228	========/======	2025-07-03	99.85	83.78	vfdb	ZP_00603098	(ecbA) Collagen binding MSCRAMM EcbA [EcbA (VF0539)] [Enterococcus faecium DO]
23067068_F_ENT_S229/contigs.fa	NODE_1_length_1430067_cov_62.936097	1184861	1185661	-	cpsB	1-801/801	===============	0/0	100.00	99.13	vfdb	NP_816140	(cpsB) phosphatidate cytidylyltransferase [Capsule (VF0361)] [Enterococcus faecalis V583]
23067068_F_ENT_S229/contigs.fa	NODE_1_length_1430067_cov_62.936097	1185658	1186473	-	cpsA	1-816/816	===============	0/0	100.00	99.51	vfdb	NP_816141	(cpsA) undecaprenyl diphosphate synthase [Capsule (VF0361)] [Enterococcus faecalis V583]
23067068_F_ENT_S229/contigs.fa	NODE_2_length_392441_cov_69.062376	101648	102658	+	bopD	1-1011/1011	===============	0/0	100.00	99.11	vfdb	NP_814691	(bopD) sugar-binding transcriptional regulator LacI family [BopD (VF0362)] [Enterococcus faecalis V583]
23067068_F_ENT_S229/contigs.fa	NODE_2_length_392441_cov_69.062376	235249	238263	-	EF0818	1-3015/3015	===============	0/0	100.00	99.60	vfdb	NP_814561	(EF0818) polysaccharide lyase family 8 [Hyaluronidase (VF0359)] [Enterococcus faecalis V583]
23067068_F_ENT_S229/contigs.fa	NODE_4_length_270422_cov_77.902103	135051	141014	+	fss1	1-5964/5964	===============	0/0	100.00	98.62	vfdb	NP_813892	(fss1) Enterococcus faecalis surface protein Fss1 fibrinogen binding protein [Fibrinogen binding protein (AI271)] [Enterococcus faecalis V583]
#FILE	SEQUENCE	START	END	STRAND	GENE	COVERAGE	COVERAGE_MAP	GAPS	%COVERAGE	%IDENTITY	DATABASE	ACCESSION	PRODUCT	RESISTANCE
23077615_S_ENT_S71/contigs.fa	NODE_1_length_1428082_cov_67.263440	51401	54712	+	ebpA	1-3312/3312	===============	0/0	100.00	99.28	vfdb	NP_814821	(ebpA) endocarditis and biofilm-associated pilus tip protein EbpA [Ebp pili (VF0538)] [Enterococcus faecalis V583]
23077615_S_ENT_S71/contigs.fa	NODE_1_length_1428082_cov_67.263440	54716	56146	+	ebpB	1-1431/1431	===============	0/0	100.00	99.16	vfdb	NP_814822	(ebpB) endocarditis and biofilm-associated pilus minor subunit EbpB [Ebp pili (VF0538)] [Enterococcus faecalis V583]
23077615_S_ENT_S71/contigs.fa	NODE_1_length_1428082_cov_67.263440	56143	58026	+	ebpC	1-1878/1878	========/======	2025-06-01	100.00	98.78	vfdb	NP_814823	(ebpC) endocarditis and biofilm-associated pilus major subunit EbpC [Ebp pili (VF0538)] [Enterococcus faecalis V583]
23077615_S_ENT_S71/contigs.fa	NODE_1_length_1428082_cov_67.263440	58261	59107	+	srtC	1-847/855	===============	0/0	99.06	99.06	vfdb	NP_814824	(srtC) sortase [Ebp pili (VF0538)] [Enterococcus faecalis V583]
23077615_S_ENT_S71/contigs.fa	NODE_1_length_1428082_cov_67.263440	723895	724749	-	sprE	1-855/855	===============	0/0	100.00	98.25	vfdb	NP_815515	(sprE) serine proteinase V8 family [SprE (VF0358)] [Enterococcus faecalis V583]
23077615_S_ENT_S71/contigs.fa	NODE_1_length_1428082_cov_67.263440	724798	726330	-	gelE	1-1533/1533	===============	0/0	100.00	98.69	vfdb	NP_815516	(gelE) coccolysin [Gelatinase (VF0357)] [Enterococcus faecalis V583]
23077615_S_ENT_S71/contigs.fa	NODE_1_length_1428082_cov_67.263440	726565	727908	-	fsrC	1-1344/1344	===============	0/0	100.00	99.26	vfdb	NP_815517	(fsrC) histidine kinase putative [Fsr (VF0360)] [Enterococcus faecalis V583]
23077615_S_ENT_S71/contigs.fa	NODE_1_length_1428082_cov_67.263440	727905	728633	-	fsrB	1-729/729	===============	0/0	100.00	99.18	vfdb	NP_815518	(fsrB) agrBfs protein [Fsr (VF0360)] [Enterococcus faecalis V583]
23077615_S_ENT_S71/contigs.fa	NODE_1_length_1428082_cov_67.263440	728722	729453	-	fsrA	1-732/732	===============	0/0	100.00	99.18	vfdb	NP_815519	(fsrA) response regulator [Fsr (VF0360)] [Enterococcus faecalis V583]
23077615_S_ENT_S71/contigs.fa	NODE_1_length_1428082_cov_67.263440	875525	876451	+	efaA	1-927/927	===============	0/0	100.00	99.57	vfdb	NP_815739	(efaA) endocarditis specific antigen [EfaA (VF0354)] [Enterococcus faecalis V583]
23077615_S_ENT_S71/contigs.fa	NODE_1_length_1428082_cov_67.263440	1129391	1130203	-	cpsK	1-813/813	===============	0/0	100.00	98.40	vfdb	NP_816131	(cpsK) ABC transporter permease protein [Capsule (VF0361)] [Enterococcus faecalis V583]
23077615_S_ENT_S71/contigs.fa	NODE_1_length_1428082_cov_67.263440	1130203	1131546	-	cpsJ	1-1344/1344	===============	0/0	100.00	97.92	vfdb	NP_816132	(cpsJ) ABC transporter ATP-binding protein [Capsule (VF0361)] [Enterococcus faecalis V583]
23077615_S_ENT_S71/contigs.fa	NODE_1_length_1428082_cov_67.263440	1131572	1132711	-	cpsI	1-1140/1140	===============	0/0	100.00	98.16	vfdb	NP_816133	(cpsI) UDP-galactopyranose mutase [Capsule (VF0361)] [Enterococcus faecalis V583]
23077615_S_ENT_S71/contigs.fa	NODE_1_length_1428082_cov_67.263440	1132770	1133168	-	cpsH	1-399/399	===============	0/0	100.00	97.49	vfdb	NP_816134	(cpsH) lipoprotein [Capsule (VF0361)] [Enterococcus faecalis V583]
23077615_S_ENT_S71/contigs.fa	NODE_1_length_1428082_cov_67.263440	1133186	1135639	-	cpsG	1-2454/2454	===============	0/0	100.00	98.98	vfdb	NP_816135	(cpsG) MurB family protein [Capsule (VF0361)] [Enterococcus faecalis V583]
23077615_S_ENT_S71/contigs.fa	NODE_1_length_1428082_cov_67.263440	1135708	1138217	-	cpsE	1-2510/2511	===============	0/0	99.96	97.85	vfdb	NP_816137	(cpsE) glycosyl transferase group 2 family protein [Capsule (VF0361)] [Enterococcus faecalis V583]
23077615_S_ENT_S71/contigs.fa	NODE_1_length_1428082_cov_67.263440	1138286	1139752	-	cpsD	1-1467/1467	===============	0/0	100.00	98.02	vfdb	NP_816138	(cpsD) glycosyl transferase group 2 family protein [Capsule (VF0361)] [Enterococcus faecalis V583]
23077615_S_ENT_S71/contigs.fa	NODE_1_length_1428082_cov_67.263440	1139771	1140940	-	cpsC	1-1170/1170	===============	0/0	100.00	96.92	vfdb	NP_816139	(cpsC) teichoic acid biosynthesis protein putative [Capsule (VF0361)] [Enterococcus faecalis V583]
23077615_S_ENT_S71/contigs.fa	NODE_1_length_1428082_cov_67.263440	1141413	1142213	-	cpsB	1-801/801	===============	0/0	100.00	98.75	vfdb	NP_816140	(cpsB) phosphatidate cytidylyltransferase [Capsule (VF0361)] [Enterococcus faecalis V583]
23077615_S_ENT_S71/contigs.fa	NODE_1_length_1428082_cov_67.263440	1142210	1143025	-	cpsA	1-816/816	===============	0/0	100.00	98.90	vfdb	NP_816141	(cpsA) undecaprenyl diphosphate synthase [Capsule (VF0361)] [Enterococcus faecalis V583]
23077615_S_ENT_S71/contigs.fa	NODE_2_length_624384_cov_68.251605	382933	385947	+	EF0818	1-3015/3015	===============	0/0	100.00	99.40	vfdb	NP_814561	(EF0818) polysaccharide lyase family 8 [Hyaluronidase (VF0359)] [Enterococcus faecalis V583]
23077615_S_ENT_S71/contigs.fa	NODE_2_length_624384_cov_68.251605	520194	521204	-	bopD	1-1011/1011	===============	0/0	100.00	99.31	vfdb	NP_814691	(bopD) sugar-binding transcriptional regulator LacI family [BopD (VF0362)] [Enterococcus faecalis V583]
23077615_S_ENT_S71/contigs.fa	NODE_4_length_142520_cov_75.701418	10028	15991	+	fss1	1-5964/5964	===============	0/0	100.00	97.08	vfdb	NP_813892	(fss1) Enterococcus faecalis surface protein Fss1 fibrinogen binding protein [Fibrinogen binding protein (AI271)] [Enterococcus faecalis V583]
#FILE	SEQUENCE	START	END	STRAND	GENE	COVERAGE	COVERAGE_MAP	GAPS	%COVERAGE	%IDENTITY	DATABASE	ACCESSION	PRODUCT	RESISTANCE
23078472_F_ENT_S256/contigs.fa	NODE_1_length_607678_cov_69.032753	366873	369887	+	EF0818	1-3015/3015	===============	0/0	100.00	99.44	vfdb	NP_814561	(EF0818) polysaccharide lyase family 8 [Hyaluronidase (VF0359)] [Enterococcus faecalis V583]
23078472_F_ENT_S256/contigs.fa	NODE_1_length_607678_cov_69.032753	502614	503624	-	bopD	1-1011/1011	===============	0/0	100.00	99.21	vfdb	NP_814691	(bopD) sugar-binding transcriptional regulator LacI family [BopD (VF0362)] [Enterococcus faecalis V583]
23078472_F_ENT_S256/contigs.fa	NODE_2_length_547157_cov_65.355363	505408	506252	-	srtC	1-845/855	===============	0/0	98.83	99.41	vfdb	NP_814824	(srtC) sortase [Ebp pili (VF0538)] [Enterococcus faecalis V583]
23078472_F_ENT_S256/contigs.fa	NODE_2_length_547157_cov_65.355363	506346	508229	-	ebpC	1-1878/1878	========/======	2025-06-01	100.00	98.99	vfdb	NP_814823	(ebpC) endocarditis and biofilm-associated pilus major subunit EbpC [Ebp pili (VF0538)] [Enterococcus faecalis V583]
23078472_F_ENT_S256/contigs.fa	NODE_2_length_547157_cov_65.355363	508226	509656	-	ebpB	1-1431/1431	===============	0/0	100.00	99.09	vfdb	NP_814822	(ebpB) endocarditis and biofilm-associated pilus minor subunit EbpB [Ebp pili (VF0538)] [Enterococcus faecalis V583]
23078472_F_ENT_S256/contigs.fa	NODE_2_length_547157_cov_65.355363	509660	512971	-	ebpA	1-3312/3312	===============	0/0	100.00	99.19	vfdb	NP_814821	(ebpA) endocarditis and biofilm-associated pilus tip protein EbpA [Ebp pili (VF0538)] [Enterococcus faecalis V583]
23078472_F_ENT_S256/contigs.fa	NODE_3_length_511551_cov_70.915028	322743	323558	+	cpsA	1-816/816	===============	0/0	100.00	99.39	vfdb	NP_816141	(cpsA) undecaprenyl diphosphate synthase [Capsule (VF0361)] [Enterococcus faecalis V583]
23078472_F_ENT_S256/contigs.fa	NODE_3_length_511551_cov_70.915028	323555	324355	+	cpsB	1-801/801	===============	0/0	100.00	99.50	vfdb	NP_816140	(cpsB) phosphatidate cytidylyltransferase [Capsule (VF0361)] [Enterococcus faecalis V583]
23078472_F_ENT_S256/contigs.fa	NODE_3_length_511551_cov_70.915028	324827	325996	+	cpsC	1-1170/1170	===============	0/0	100.00	99.40	vfdb	NP_816139	(cpsC) teichoic acid biosynthesis protein putative [Capsule (VF0361)] [Enterococcus faecalis V583]
23078472_F_ENT_S256/contigs.fa	NODE_3_length_511551_cov_70.915028	326015	327481	+	cpsD	1-1467/1467	===============	0/0	100.00	98.98	vfdb	NP_816138	(cpsD) glycosyl transferase group 2 family protein [Capsule (VF0361)] [Enterococcus faecalis V583]
23078472_F_ENT_S256/contigs.fa	NODE_3_length_511551_cov_70.915028	327551	330060	+	cpsE	1-2510/2511	===============	0/0	99.96	99.88	vfdb	NP_816137	(cpsE) glycosyl transferase group 2 family protein [Capsule (VF0361)] [Enterococcus faecalis V583]
23078472_F_ENT_S256/contigs.fa	NODE_3_length_511551_cov_70.915028	330130	332583	+	cpsG	1-2454/2454	===============	0/0	100.00	99.63	vfdb	NP_816135	(cpsG) MurB family protein [Capsule (VF0361)] [Enterococcus faecalis V583]
23078472_F_ENT_S256/contigs.fa	NODE_3_length_511551_cov_70.915028	332601	332999	+	cpsH	1-399/399	===============	0/0	100.00	100.00	vfdb	NP_816134	(cpsH) lipoprotein [Capsule (VF0361)] [Enterococcus faecalis V583]
23078472_F_ENT_S256/contigs.fa	NODE_3_length_511551_cov_70.915028	333058	334197	+	cpsI	1-1140/1140	===============	0/0	100.00	99.65	vfdb	NP_816133	(cpsI) UDP-galactopyranose mutase [Capsule (VF0361)] [Enterococcus faecalis V583]
23078472_F_ENT_S256/contigs.fa	NODE_3_length_511551_cov_70.915028	334223	335566	+	cpsJ	1-1344/1344	===============	0/0	100.00	99.11	vfdb	NP_816132	(cpsJ) ABC transporter ATP-binding protein [Capsule (VF0361)] [Enterococcus faecalis V583]
23078472_F_ENT_S256/contigs.fa	NODE_3_length_511551_cov_70.915028	335566	336378	+	cpsK	1-813/813	===============	0/0	100.00	99.14	vfdb	NP_816131	(cpsK) ABC transporter permease protein [Capsule (VF0361)] [Enterococcus faecalis V583]
23078472_F_ENT_S256/contigs.fa	NODE_4_length_404726_cov_65.914968	92204	93130	-	efaA	1-927/927	===============	0/0	100.00	99.78	vfdb	NP_815739	(efaA) endocarditis specific antigen [EfaA (VF0354)] [Enterococcus faecalis V583]
23078472_F_ENT_S256/contigs.fa	NODE_4_length_404726_cov_65.914968	245381	246112	+	fsrA	1-732/732	===============	0/0	100.00	99.73	vfdb	NP_815519	(fsrA) response regulator [Fsr (VF0360)] [Enterococcus faecalis V583]
23078472_F_ENT_S256/contigs.fa	NODE_4_length_404726_cov_65.914968	246201	246929	+	fsrB	1-729/729	===============	0/0	100.00	98.90	vfdb	NP_815518	(fsrB) agrBfs protein [Fsr (VF0360)] [Enterococcus faecalis V583]
23078472_F_ENT_S256/contigs.fa	NODE_4_length_404726_cov_65.914968	246926	248269	+	fsrC	1-1344/1344	===============	0/0	100.00	99.63	vfdb	NP_815517	(fsrC) histidine kinase putative [Fsr (VF0360)] [Enterococcus faecalis V583]
23078472_F_ENT_S256/contigs.fa	NODE_4_length_404726_cov_65.914968	248504	250036	+	gelE	1-1533/1533	===============	0/0	100.00	98.63	vfdb	NP_815516	(gelE) coccolysin [Gelatinase (VF0357)] [Enterococcus faecalis V583]
23078472_F_ENT_S256/contigs.fa	NODE_4_length_404726_cov_65.914968	250085	250939	+	sprE	1-855/855	===============	0/0	100.00	98.95	vfdb	NP_815515	(sprE) serine proteinase V8 family [SprE (VF0358)] [Enterococcus faecalis V583]
23078472_F_ENT_S256/contigs.fa	NODE_5_length_368669_cov_75.374011	256613	259920	+	EF3023	1-3308/4119	=============..	0/0	80.31	99.27	vfdb	NP_816637	(EF3023) polysaccharide lyase family 8 [Hyaluronidase (VF0359)] [Enterococcus faecalis V583]
23078472_F_ENT_S256/contigs.fa	NODE_6_length_271619_cov_75.446329	133208	139171	+	fss1	1-5964/5964	===============	0/0	100.00	98.61	vfdb	NP_813892	(fss1) Enterococcus faecalis surface protein Fss1 fibrinogen binding protein [Fibrinogen binding protein (AI271)] [Enterococcus faecalis V583]
23078472_F_ENT_S256/contigs.fa	NODE_7_length_42182_cov_154.002185	29998	33888	-	asa1	1-3891/3891	===============	0/0	100.00	99.08	vfdb	NP_816972	(asa1) aggregation substance Asa1 [AS (VF0352)] [Enterococcus faecalis V583]
#FILE	SEQUENCE	START	END	STRAND	GENE	COVERAGE	COVERAGE_MAP	GAPS	%COVERAGE	%IDENTITY	DATABASE	ACCESSION	PRODUCT	RESISTANCE
23095499_S_ENT_S258/contigs.fa	NODE_1_length_1437812_cov_93.215264	268906	272993	+	fss2	1-4088/4956	========/====..	2022-11-01	82.26	94.24	vfdb	NP_816151	(fss2) Enterococcus faecalis surface protein Fss2 fibrinogen binding protein [Fibrinogen binding protein (AI272)] [Enterococcus faecalis V583]
23095499_S_ENT_S258/contigs.fa	NODE_1_length_1437812_cov_93.215264	281210	282025	+	cpsA	1-816/816	===============	0/0	100.00	99.27	vfdb	NP_816141	(cpsA) undecaprenyl diphosphate synthase [Capsule (VF0361)] [Enterococcus faecalis V583]
23095499_S_ENT_S258/contigs.fa	NODE_1_length_1437812_cov_93.215264	282022	282822	+	cpsB	1-801/801	===============	0/0	100.00	99.38	vfdb	NP_816140	(cpsB) phosphatidate cytidylyltransferase [Capsule (VF0361)] [Enterococcus faecalis V583]
23095499_S_ENT_S258/contigs.fa	NODE_1_length_1437812_cov_93.215264	283295	284464	+	cpsC	1-1170/1170	===============	0/0	100.00	99.40	vfdb	NP_816139	(cpsC) teichoic acid biosynthesis protein putative [Capsule (VF0361)] [Enterococcus faecalis V583]
23095499_S_ENT_S258/contigs.fa	NODE_1_length_1437812_cov_93.215264	284483	285949	+	cpsD	1-1467/1467	===============	0/0	100.00	98.84	vfdb	NP_816138	(cpsD) glycosyl transferase group 2 family protein [Capsule (VF0361)] [Enterococcus faecalis V583]
23095499_S_ENT_S258/contigs.fa	NODE_1_length_1437812_cov_93.215264	286019	288529	+	cpsE	1-2511/2511	===============	0/0	100.00	99.12	vfdb	NP_816137	(cpsE) glycosyl transferase group 2 family protein [Capsule (VF0361)] [Enterococcus faecalis V583]
23095499_S_ENT_S258/contigs.fa	NODE_1_length_1437812_cov_93.215264	288553	289404	+	cpsF	1-852/852	===============	0/0	100.00	99.65	vfdb	NP_816136	(cpsF) CpsF protein [Capsule (VF0361)] [Enterococcus faecalis V583]
23095499_S_ENT_S258/contigs.fa	NODE_1_length_1437812_cov_93.215264	289431	291884	+	cpsG	1-2454/2454	===============	0/0	100.00	99.39	vfdb	NP_816135	(cpsG) MurB family protein [Capsule (VF0361)] [Enterococcus faecalis V583]
23095499_S_ENT_S258/contigs.fa	NODE_1_length_1437812_cov_93.215264	291902	292300	+	cpsH	1-399/399	===============	0/0	100.00	99.25	vfdb	NP_816134	(cpsH) lipoprotein [Capsule (VF0361)] [Enterococcus faecalis V583]
23095499_S_ENT_S258/contigs.fa	NODE_1_length_1437812_cov_93.215264	292359	293498	+	cpsI	1-1140/1140	===============	0/0	100.00	99.56	vfdb	NP_816133	(cpsI) UDP-galactopyranose mutase [Capsule (VF0361)] [Enterococcus faecalis V583]
23095499_S_ENT_S258/contigs.fa	NODE_1_length_1437812_cov_93.215264	293524	294867	+	cpsJ	1-1344/1344	===============	0/0	100.00	98.14	vfdb	NP_816132	(cpsJ) ABC transporter ATP-binding protein [Capsule (VF0361)] [Enterococcus faecalis V583]
23095499_S_ENT_S258/contigs.fa	NODE_1_length_1437812_cov_93.215264	294867	295679	+	cpsK	1-813/813	===============	0/0	100.00	98.52	vfdb	NP_816131	(cpsK) ABC transporter permease protein [Capsule (VF0361)] [Enterococcus faecalis V583]
23095499_S_ENT_S258/contigs.fa	NODE_1_length_1437812_cov_93.215264	560489	561415	-	efaA	1-927/927	===============	0/0	100.00	99.78	vfdb	NP_815739	(efaA) endocarditis specific antigen [EfaA (VF0354)] [Enterococcus faecalis V583]
23095499_S_ENT_S258/contigs.fa	NODE_1_length_1437812_cov_93.215264	725115	725846	+	fsrA	1-732/732	===============	0/0	100.00	99.73	vfdb	NP_815519	(fsrA) response regulator [Fsr (VF0360)] [Enterococcus faecalis V583]
23095499_S_ENT_S258/contigs.fa	NODE_1_length_1437812_cov_93.215264	725935	726663	+	fsrB	1-729/729	===============	0/0	100.00	98.90	vfdb	NP_815518	(fsrB) agrBfs protein [Fsr (VF0360)] [Enterococcus faecalis V583]
23095499_S_ENT_S258/contigs.fa	NODE_1_length_1437812_cov_93.215264	726660	728003	+	fsrC	1-1344/1344	===============	0/0	100.00	99.33	vfdb	NP_815517	(fsrC) histidine kinase putative [Fsr (VF0360)] [Enterococcus faecalis V583]
23095499_S_ENT_S258/contigs.fa	NODE_1_length_1437812_cov_93.215264	728238	729770	+	gelE	1-1533/1533	===============	0/0	100.00	99.02	vfdb	NP_815516	(gelE) coccolysin [Gelatinase (VF0357)] [Enterococcus faecalis V583]
23095499_S_ENT_S258/contigs.fa	NODE_1_length_1437812_cov_93.215264	729819	730673	+	sprE	1-855/855	===============	0/0	100.00	98.95	vfdb	NP_815515	(sprE) serine proteinase V8 family [SprE (VF0358)] [Enterococcus faecalis V583]
23095499_S_ENT_S258/contigs.fa	NODE_1_length_1437812_cov_93.215264	1396486	1397340	-	srtC	1-855/855	===============	0/0	100.00	99.30	vfdb	NP_814824	(srtC) sortase [Ebp pili (VF0538)] [Enterococcus faecalis V583]
23095499_S_ENT_S258/contigs.fa	NODE_1_length_1437812_cov_93.215264	1397434	1399317	-	ebpC	1-1878/1878	========/======	2025-06-01	100.00	99.15	vfdb	NP_814823	(ebpC) endocarditis and biofilm-associated pilus major subunit EbpC [Ebp pili (VF0538)] [Enterococcus faecalis V583]
23095499_S_ENT_S258/contigs.fa	NODE_1_length_1437812_cov_93.215264	1399314	1400744	-	ebpB	1-1431/1431	===============	0/0	100.00	99.44	vfdb	NP_814822	(ebpB) endocarditis and biofilm-associated pilus minor subunit EbpB [Ebp pili (VF0538)] [Enterococcus faecalis V583]
23095499_S_ENT_S258/contigs.fa	NODE_1_length_1437812_cov_93.215264	1400748	1404059	-	ebpA	1-3312/3312	===============	0/0	100.00	99.37	vfdb	NP_814821	(ebpA) endocarditis and biofilm-associated pilus tip protein EbpA [Ebp pili (VF0538)] [Enterococcus faecalis V583]
23095499_S_ENT_S258/contigs.fa	NODE_2_length_623310_cov_98.876327	480596	481606	-	bopD	1-1011/1011	===============	0/0	100.00	99.21	vfdb	NP_814691	(bopD) sugar-binding transcriptional regulator LacI family [BopD (VF0362)] [Enterococcus faecalis V583]
23095499_S_ENT_S258/contigs.fa	NODE_3_length_379897_cov_106.588048	124602	128251	-	EF3023	1-3650/4119	==============.	0/0	88.61	99.01	vfdb	NP_816637	(EF3023) polysaccharide lyase family 8 [Hyaluronidase (VF0359)] [Enterococcus faecalis V583]
23095499_S_ENT_S258/contigs.fa	NODE_4_length_260654_cov_110.118153	122675	128638	-	fss1	1-5964/5964	===============	0/0	100.00	98.56	vfdb	NP_813892	(fss1) Enterococcus faecalis surface protein Fss1 fibrinogen binding protein [Fibrinogen binding protein (AI271)] [Enterococcus faecalis V583]
23095499_S_ENT_S258/contigs.fa	NODE_5_length_75037_cov_161.468763	7060	10977	+	prgB/asc10	1-3918/3918	========/======	2025-04-02	99.95	94.26	vfdb	NP_817031	(prgB/asc10) aggregation substance PrgB/Asc10 [AS (VF0352)] [Enterococcus faecalis V583]
#FILE	SEQUENCE	START	END	STRAND	GENE	COVERAGE	COVERAGE_MAP	GAPS	%COVERAGE	%IDENTITY	DATABASE	ACCESSION	PRODUCT	RESISTANCE
23098082_S_ENT_S257/contigs.fa	NODE_4_length_275071_cov_63.804997	81851	84016	-	acm	1-2166/2166	===============	0/0	100.00	97.14	vfdb	AAN12397	(acm) collagen adhesin precursor Acm [Acm (VF0419)] [Enterococcus faecium str. TX2555]
23098082_S_ENT_S257/contigs.fa	NODE_5_length_206863_cov_72.041468	169743	171752	+	scm	1-1983/1983	========/======	18/87	98.49	82.30	vfdb	ZP_00604835	(scm) collagen adhesin protein Scm [Scm (VF0418)] [Enterococcus faecium DO]
#FILE	SEQUENCE	START	END	STRAND	GENE	COVERAGE	COVERAGE_MAP	GAPS	%COVERAGE	%IDENTITY	DATABASE	ACCESSION	PRODUCT	RESISTANCE
Isolate_23077594/contigs.fa	NODE_1_length_1546226_cov_52.570286	38190	41501	+	ebpA	1-3312/3312	===============	0/0	100.00	99.70	vfdb	NP_814821	(ebpA) endocarditis and biofilm-associated pilus tip protein EbpA [Ebp pili (VF0538)] [Enterococcus faecalis V583]
Isolate_23077594/contigs.fa	NODE_1_length_1546226_cov_52.570286	41505	42935	+	ebpB	1-1431/1431	===============	0/0	100.00	99.37	vfdb	NP_814822	(ebpB) endocarditis and biofilm-associated pilus minor subunit EbpB [Ebp pili (VF0538)] [Enterococcus faecalis V583]
Isolate_23077594/contigs.fa	NODE_1_length_1546226_cov_52.570286	42932	44815	+	ebpC	1-1878/1878	========/======	2025-06-01	100.00	99.20	vfdb	NP_814823	(ebpC) endocarditis and biofilm-associated pilus major subunit EbpC [Ebp pili (VF0538)] [Enterococcus faecalis V583]
Isolate_23077594/contigs.fa	NODE_1_length_1546226_cov_52.570286	44909	45763	+	srtC	1-855/855	===============	0/0	100.00	99.53	vfdb	NP_814824	(srtC) sortase [Ebp pili (VF0538)] [Enterococcus faecalis V583]
Isolate_23077594/contigs.fa	NODE_1_length_1546226_cov_52.570286	707775	708629	-	sprE	1-855/855	===============	0/0	100.00	98.48	vfdb	NP_815515	(sprE) serine proteinase V8 family [SprE (VF0358)] [Enterococcus faecalis V583]
Isolate_23077594/contigs.fa	NODE_1_length_1546226_cov_52.570286	708678	710210	-	gelE	1-1533/1533	===============	0/0	100.00	99.80	vfdb	NP_815516	(gelE) coccolysin [Gelatinase (VF0357)] [Enterococcus faecalis V583]
Isolate_23077594/contigs.fa	NODE_1_length_1546226_cov_52.570286	710445	711788	-	fsrC	1-1344/1344	===============	0/0	100.00	99.26	vfdb	NP_815517	(fsrC) histidine kinase putative [Fsr (VF0360)] [Enterococcus faecalis V583]
Isolate_23077594/contigs.fa	NODE_1_length_1546226_cov_52.570286	711785	712513	-	fsrB	1-729/729	===============	0/0	100.00	99.86	vfdb	NP_815518	(fsrB) agrBfs protein [Fsr (VF0360)] [Enterococcus faecalis V583]
Isolate_23077594/contigs.fa	NODE_1_length_1546226_cov_52.570286	712602	713333	-	fsrA	1-732/732	===============	0/0	100.00	99.59	vfdb	NP_815519	(fsrA) response regulator [Fsr (VF0360)] [Enterococcus faecalis V583]
Isolate_23077594/contigs.fa	NODE_1_length_1546226_cov_52.570286	876973	877899	+	efaA	1-927/927	===============	0/0	100.00	99.78	vfdb	NP_815739	(efaA) endocarditis specific antigen [EfaA (VF0354)] [Enterococcus faecalis V583]
Isolate_23077594/contigs.fa	NODE_1_length_1546226_cov_52.570286	1187598	1188410	-	cpsK	1-813/813	===============	0/0	100.00	98.52	vfdb	NP_816131	(cpsK) ABC transporter permease protein [Capsule (VF0361)] [Enterococcus faecalis V583]
Isolate_23077594/contigs.fa	NODE_1_length_1546226_cov_52.570286	1188410	1189753	-	cpsJ	1-1344/1344	===============	0/0	100.00	98.88	vfdb	NP_816132	(cpsJ) ABC transporter ATP-binding protein [Capsule (VF0361)] [Enterococcus faecalis V583]
Isolate_23077594/contigs.fa	NODE_1_length_1546226_cov_52.570286	1189779	1190918	-	cpsI	1-1140/1140	===============	0/0	100.00	99.65	vfdb	NP_816133	(cpsI) UDP-galactopyranose mutase [Capsule (VF0361)] [Enterococcus faecalis V583]
Isolate_23077594/contigs.fa	NODE_1_length_1546226_cov_52.570286	1190977	1191375	-	cpsH	1-399/399	===============	0/0	100.00	99.50	vfdb	NP_816134	(cpsH) lipoprotein [Capsule (VF0361)] [Enterococcus faecalis V583]
Isolate_23077594/contigs.fa	NODE_1_length_1546226_cov_52.570286	1191393	1193846	-	cpsG	1-2454/2454	===============	0/0	100.00	99.67	vfdb	NP_816135	(cpsG) MurB family protein [Capsule (VF0361)] [Enterococcus faecalis V583]
Isolate_23077594/contigs.fa	NODE_1_length_1546226_cov_52.570286	1193915	1196424	-	cpsE	1-2510/2511	===============	0/0	99.96	99.16	vfdb	NP_816137	(cpsE) glycosyl transferase group 2 family protein [Capsule (VF0361)] [Enterococcus faecalis V583]
Isolate_23077594/contigs.fa	NODE_1_length_1546226_cov_52.570286	1196494	1197960	-	cpsD	1-1467/1467	===============	0/0	100.00	99.05	vfdb	NP_816138	(cpsD) glycosyl transferase group 2 family protein [Capsule (VF0361)] [Enterococcus faecalis V583]
Isolate_23077594/contigs.fa	NODE_1_length_1546226_cov_52.570286	1197979	1199148	-	cpsC	1-1170/1170	===============	0/0	100.00	99.40	vfdb	NP_816139	(cpsC) teichoic acid biosynthesis protein putative [Capsule (VF0361)] [Enterococcus faecalis V583]
Isolate_23077594/contigs.fa	NODE_1_length_1546226_cov_52.570286	1199621	1200421	-	cpsB	1-801/801	===============	0/0	100.00	98.75	vfdb	NP_816140	(cpsB) phosphatidate cytidylyltransferase [Capsule (VF0361)] [Enterococcus faecalis V583]
Isolate_23077594/contigs.fa	NODE_1_length_1546226_cov_52.570286	1200418	1201233	-	cpsA	1-816/816	===============	0/0	100.00	99.27	vfdb	NP_816141	(cpsA) undecaprenyl diphosphate synthase [Capsule (VF0361)] [Enterococcus faecalis V583]
Isolate_23077594/contigs.fa	NODE_1_length_1546226_cov_52.570286	1209449	1213756	-	fss2	1-4305/4956	========/=====.	2025-05-03	86.84	95.89	vfdb	NP_816151	(fss2) Enterococcus faecalis surface protein Fss2 fibrinogen binding protein [Fibrinogen binding protein (AI272)] [Enterococcus faecalis V583]
Isolate_23077594/contigs.fa	NODE_2_length_506742_cov_55.904985	352803	355817	+	EF0818	1-3015/3015	===============	0/0	100.00	99.70	vfdb	NP_814561	(EF0818) polysaccharide lyase family 8 [Hyaluronidase (VF0359)] [Enterococcus faecalis V583]
Isolate_23077594/contigs.fa	NODE_2_length_506742_cov_55.904985	492312	493322	-	bopD	1-1011/1011	===============	0/0	100.00	98.91	vfdb	NP_814691	(bopD) sugar-binding transcriptional regulator LacI family [BopD (VF0362)] [Enterococcus faecalis V583]
Isolate_23077594/contigs.fa	NODE_3_length_387094_cov_60.568113	251866	255984	+	EF3023	1-4119/4119	===============	0/0	100.00	98.71	vfdb	NP_816637	(EF3023) polysaccharide lyase family 8 [Hyaluronidase (VF0359)] [Enterococcus faecalis V583]
Isolate_23077594/contigs.fa	NODE_4_length_259000_cov_61.813646	130580	136543	+	fss1	1-5964/5964	===============	0/0	100.00	98.52	vfdb	NP_813892	(fss1) Enterococcus faecalis surface protein Fss1 fibrinogen binding protein [Fibrinogen binding protein (AI271)] [Enterococcus faecalis V583]
