# Supplementary material for: Enteroflow: Automated Pipeline for In Silico Characterization of Enterococcus faecium/faecalis Isolates from Short Reads
Source: Int J Mol Sci. 2025 Sep 26;26(19):9441. doi: 10.3390/ijms26199441 (PMC12524369; doi:10.3390/ijms26199441)
Supplement: Supplementary file 1 [file ijms-26-09441-s001.zip › Supplementary Table S3_bactopia.xlsx]

## Sheet: mlst_bactopia
21105516-16-8-ENT_S16.fna.gz	efaecalis	22	gdh(1)	gyd(7)	pstS(10)	gki(1)	aroE(1)	xpt(10)	yqiL(1)
23062477_S_ENT_S106.fna.gz	efaecalis	593	gdh(14)	gyd(2)	pstS(17)	gki(1)	aroE(3)	xpt(3)	yqiL(17)
23062880_S_ENT_S121.fna.gz	efaecium	-	atpA(20)	ddl(9)	gdh(6)	purK(3)	gyd(1)	pstS(117)	adk(37)
23065136_F_ENT_S232.fna.gz	efaecalis	843	gdh(3)	gyd(6)	pstS(11)	gki(72)	aroE(78)	xpt(20)	yqiL(22)
23067068_F_ENT_S229.fna.gz	efaecalis	409	gdh(1)	gyd(7)	pstS(69)	gki(1)	aroE(1)	xpt(10)	yqiL(1)
23077594_S_ENT_S67.fna.gz	efaecalis	100	gdh(34)	gyd(2)	pstS(17)	gki(37)	aroE(29)	xpt(23)	yqiL(6)
23077615_S_ENT_S71.fna.gz	efaecalis	-	gdh(15)	gyd(1)	pstS(~33)	gki(107)	aroE(3)	xpt(15)	yqiL(8)
23078472_F_ENT_S256.fna.gz	efaecalis	1291	gdh(41)	gyd(7)	pstS(30)	gki(17)	aroE(1)	xpt(2)	yqiL(9)
23095499_S_ENT_S258.fna.gz	efaecalis	843	gdh(3)	gyd(6)	pstS(11)	gki(72)	aroE(78)	xpt(20)	yqiL(22)
23098082_S_ENT_S257.fna.gz	efaecium	2685	atpA(143)	ddl(8)	gdh(8)	purK(22)	gyd(10)	pstS(10)	adk(6)

## Sheet: quality_bactopia
sample	total_contig	total_contig_length	max_contig_length	mean_contig_length	median_contig_length	min_contig_length	n50_contig_length	l50_contig_count	num_contig_non_acgtn	contig_percent_a	contig_percent_c	contig_percent_g	contig_percent_t	contig_percent_n	contig_non_acgtn	contigs_greater_1m	contigs_greater_100k	contigs_greater_10k	contigs_greater_1k	percent_contigs_greater_1m	percent_contigs_greater_100k	percent_contigs_greater_10k	percent_contigs_greater_1k
21105516-16-8-ENT_S16	36	2902245	409927	80617	42631	533	148078	6	0	30.74	19.30	18.09	31.87	0.00	0.00	0	9	30	33	0.00	25.00	83.33	91.67
sample	total_contig	total_contig_length	max_contig_length	mean_contig_length	median_contig_length	min_contig_length	n50_contig_length	l50_contig_count	num_contig_non_acgtn	contig_percent_a	contig_percent_c	contig_percent_g	contig_percent_t	contig_percent_n	contig_non_acgtn	contigs_greater_1m	contigs_greater_100k	contigs_greater_10k	contigs_greater_1k	percent_contigs_greater_1m	percent_contigs_greater_100k	percent_contigs_greater_10k	percent_contigs_greater_1k
23062477_S_ENT_S106	22	2806112	330371	127550	112273	588	246795	6	0	30.74	19.31	18.25	31.70	0.00	0.00	0	12	15	20	0.00	54.55	68.18	90.91
sample	total_contig	total_contig_length	max_contig_length	mean_contig_length	median_contig_length	min_contig_length	n50_contig_length	l50_contig_count	num_contig_non_acgtn	contig_percent_a	contig_percent_c	contig_percent_g	contig_percent_t	contig_percent_n	contig_non_acgtn	contigs_greater_1m	contigs_greater_100k	contigs_greater_10k	contigs_greater_1k	percent_contigs_greater_1m	percent_contigs_greater_100k	percent_contigs_greater_10k	percent_contigs_greater_1k
23062880_S_ENT_S121	34	2667106	433788	78444	28229	635	227581	5	0	30.52	19.36	18.62	31.50	0.00	0.00	0	9	24	33	0.00	26.47	70.59	97.06
sample	total_contig	total_contig_length	max_contig_length	mean_contig_length	median_contig_length	min_contig_length	n50_contig_length	l50_contig_count	num_contig_non_acgtn	contig_percent_a	contig_percent_c	contig_percent_g	contig_percent_t	contig_percent_n	contig_non_acgtn	contigs_greater_1m	contigs_greater_100k	contigs_greater_10k	contigs_greater_1k	percent_contigs_greater_1m	percent_contigs_greater_100k	percent_contigs_greater_10k	percent_contigs_greater_1k
23065136_F_ENT_S232	27	2824666	491852	104617	23889	529	284908	4	0	30.83	19.22	18.27	31.67	0.00	0.00	0	9	18	24	0.00	33.33	66.67	88.89
sample	total_contig	total_contig_length	max_contig_length	mean_contig_length	median_contig_length	min_contig_length	n50_contig_length	l50_contig_count	num_contig_non_acgtn	contig_percent_a	contig_percent_c	contig_percent_g	contig_percent_t	contig_percent_n	contig_non_acgtn	contigs_greater_1m	contigs_greater_100k	contigs_greater_10k	contigs_greater_1k	percent_contigs_greater_1m	percent_contigs_greater_100k	percent_contigs_greater_10k	percent_contigs_greater_1k
23067068_F_ENT_S229	26	2833785	872362	108991	33486	529	558441	2	0	30.26	19.94	17.63	32.16	0.00	0.00	0	7	20	24	0.00	26.92	76.92	92.31
sample	total_contig	total_contig_length	max_contig_length	mean_contig_length	median_contig_length	min_contig_length	n50_contig_length	l50_contig_count	num_contig_non_acgtn	contig_percent_a	contig_percent_c	contig_percent_g	contig_percent_t	contig_percent_n	contig_non_acgtn	contigs_greater_1m	contigs_greater_100k	contigs_greater_10k	contigs_greater_1k	percent_contigs_greater_1m	percent_contigs_greater_100k	percent_contigs_greater_10k	percent_contigs_greater_1k
23077594_S_ENT_S67	21	2842917	506028	135377	91397	1620	253628	4	0	30.93	19.07	18.41	31.59	0.00	0.00	0	10	18	21	0.00	47.62	85.71	100.00
sample	total_contig	total_contig_length	max_contig_length	mean_contig_length	median_contig_length	min_contig_length	n50_contig_length	l50_contig_count	num_contig_non_acgtn	contig_percent_a	contig_percent_c	contig_percent_g	contig_percent_t	contig_percent_n	contig_non_acgtn	contigs_greater_1m	contigs_greater_100k	contigs_greater_10k	contigs_greater_1k	percent_contigs_greater_1m	percent_contigs_greater_100k	percent_contigs_greater_10k	percent_contigs_greater_1k
23078472_F_ENT_S256	31	2892953	475203	93321	26109	588	318583	4	0	31.32	18.63	18.80	31.25	0.00	0.00	0	9	19	30	0.00	29.03	61.29	96.77
sample	total_contig	total_contig_length	max_contig_length	mean_contig_length	median_contig_length	min_contig_length	n50_contig_length	l50_contig_count	num_contig_non_acgtn	contig_percent_a	contig_percent_c	contig_percent_g	contig_percent_t	contig_percent_n	contig_non_acgtn	contigs_greater_1m	contigs_greater_100k	contigs_greater_10k	contigs_greater_1k	percent_contigs_greater_1m	percent_contigs_greater_100k	percent_contigs_greater_10k	percent_contigs_greater_1k
23095499_S_ENT_S258	23	2882084	848401	125308	12286	557	379641	3	0	30.29	19.97	17.49	32.26	0.00	0.00	0	6	12	20	0.00	26.09	52.17	86.96
sample	total_contig	total_contig_length	max_contig_length	mean_contig_length	median_contig_length	min_contig_length	n50_contig_length	l50_contig_count	num_contig_non_acgtn	contig_percent_a	contig_percent_c	contig_percent_g	contig_percent_t	contig_percent_n	contig_non_acgtn	contigs_greater_1m	contigs_greater_100k	contigs_greater_10k	contigs_greater_1k	percent_contigs_greater_1m	percent_contigs_greater_100k	percent_contigs_greater_10k	percent_contigs_greater_1k
23098082_S_ENT_S257	22	2748137	381559	124915	88236	737	205997	5	0	30.31	19.60	18.70	31.38	0.00	0.00	0	10	17	20	0.00	45.45	77.27	90.91

## Sheet: resistoma_bactopia
Name	Protein id	Contig id	Start	Stop	Strand	Element symbol	Element name	Scope	Type	Subtype	Class	Subclass	Method	Target length	Reference sequence length	% Coverage of reference	% Identity to reference	Alignment length	Closest reference accession	Closest reference name	HMM accession	HMM description
21105516-16-8-ENT_S16	NAMMMFDK_02135	gnl|Bactopia|NAMMMFDK_13	56825	58321	+	lsa(A)	ABC-F type ribosomal protection protein Lsa(A)	core	AMR	AMR	LINCOSAMIDE/STREPTOGRAMIN	LINCOSAMIDE/STREPTOGRAMIN	BLASTP	498	498	100.00	99.20	498	WP_002365053.1	ABC-F type ribosomal protection protein Lsa(A)	NF000167.2	Lsa family ABC-F type ribosomal protection protein
21105516-16-8-ENT_S16	NAMMMFDK_02171	gnl|Bactopia|NAMMMFDK_14	24925	26844	+	tet(M)	tetracycline resistance ribosomal protection protein Tet(M)	core	AMR	AMR	TETRACYCLINE	TETRACYCLINE	EXACTP	639	639	100.00	100.00	639	WP_001574275.1	tetracycline resistance ribosomal protection protein Tet(M)	NF012155.1	tetracycline resistance ribosomal protection protein Tet(M)
21105516-16-8-ENT_S16	NAMMMFDK_02172	gnl|Bactopia|NAMMMFDK_14	27038	28414	+	tet(L)	tetracycline efflux MFS transporter Tet(L)	core	AMR	AMR	TETRACYCLINE	TETRACYCLINE	EXACTP	458	458	100.00	100.00	458	WP_001574277.1	tetracycline efflux MFS transporter Tet(L)	NF012185.0	tetracycline efflux MFS transporter Tet(L)
21105516-16-8-ENT_S16	NAMMMFDK_02186	gnl|Bactopia|NAMMMFDK_14	39425	40162	+	erm(B)	23S rRNA (adenine(2058)-N(6))-methyltransferase Erm(B)	core	AMR	AMR	LINCOSAMIDE/MACROLIDE/STREPTOGRAMIN	CLINDAMYCIN/ERYTHROMYCIN/STREPTOGRAMIN B	BLASTP	245	245	100.00	99.59	245	WP_002292226.1	23S rRNA (adenine(2058)-N(6))-methyltransferase Erm(B)	NF012220.1	23S rRNA (adenine(2058)-N(6))-methyltransferase Erm(B)
21105516-16-8-ENT_S16	NAMMMFDK_02398	gnl|Bactopia|NAMMMFDK_18	26328	27032	+	vanR	VanR-ABDEGLN family response regulator transcription factor	core	AMR	AMR	GLYCOPEPTIDE	VANCOMYCIN	HMM	234	233	99.57	67.09	234	WP_003436401.1	VanR-ABDEGLN family response regulator transcription factor	NF033117.2	VanR-ABDEGLN family response regulator transcription factor
21105516-16-8-ENT_S16	NAMMMFDK_02564	gnl|Bactopia|NAMMMFDK_21	27889	29802	-	optrA	ABC-F type ribosomal protection protein OptrA	core	AMR	AMR	PHENICOL/OXAZOLIDINONE	FLORFENICOL/OXAZOLIDINONE	BLASTP	637	655	97.25	99.84	637	WP_063854496.1	ABC-F type ribosomal protection protein OptrA	NF000514.1	ABC-F type ribosomal protection protein OptrA
21105516-16-8-ENT_S16	NAMMMFDK_02566	gnl|Bactopia|NAMMMFDK_21	30544	31971	-	fexA	chloramphenicol/florfenicol efflux MFS transporter FexA	core	AMR	AMR	PHENICOL	CHLORAMPHENICOL/FLORFENICOL	BLASTP	475	475	100.00	98.95	475	WP_015585966.1	chloramphenicol/florfenicol efflux MFS transporter FexA	NF000218.1	chloramphenicol/florfenicol efflux MFS transporter FexA
21105516-16-8-ENT_S16	NAMMMFDK_02783	gnl|Bactopia|NAMMMFDK_32	785	1633	+	str	streptomycin adenylyltransferase Str	core	AMR	AMR	AMINOGLYCOSIDE	STREPTOMYCIN	EXACTP	282	282	100.00	100.00	282	WP_001258486.1	streptomycin adenylyltransferase Str	NF000062.1	streptomycin adenylyltransferase Str
Name	Protein id	Contig id	Start	Stop	Strand	Element symbol	Element name	Scope	Type	Subtype	Class	Subclass	Method	Target length	Reference sequence length	% Coverage of reference	% Identity to reference	Alignment length	Closest reference accession	Closest reference name	HMM accession	HMM description
23062477_S_ENT_S106	GHBODIKH_02205	gnl|Bactopia|GHBODIKH_10	83808	85304	-	lsa(A)	ABC-F type ribosomal protection protein Lsa(A)	core	AMR	AMR	LINCOSAMIDE/STREPTOGRAMIN	LINCOSAMIDE/STREPTOGRAMIN	BLASTP	498	498	100.00	99.60	498	WP_002398829.1	ABC-F type ribosomal protection protein Lsa(A)	NF000167.2	Lsa family ABC-F type ribosomal protection protein
23062477_S_ENT_S106	GHBODIKH_02546	gnl|Bactopia|GHBODIKH_13	10087	10935	-	str	streptomycin adenylyltransferase Str	core	AMR	AMR	AMINOGLYCOSIDE	STREPTOMYCIN	EXACTP	282	282	100.00	100.00	282	WP_001258486.1	streptomycin adenylyltransferase Str	NF000062.1	streptomycin adenylyltransferase Str
23062477_S_ENT_S106	GHBODIKH_02574	gnl|Bactopia|GHBODIKH_13	37454	39373	+	tet(M)	tetracycline resistance ribosomal protection protein Tet(M)	core	AMR	AMR	TETRACYCLINE	TETRACYCLINE	EXACTP	639	639	100.00	100.00	639	WP_001574275.1	tetracycline resistance ribosomal protection protein Tet(M)	NF012155.1	tetracycline resistance ribosomal protection protein Tet(M)
23062477_S_ENT_S106	GHBODIKH_02575	gnl|Bactopia|GHBODIKH_13	39567	40943	+	tet(L)	tetracycline efflux MFS transporter Tet(L)	core	AMR	AMR	TETRACYCLINE	TETRACYCLINE	EXACTP	458	458	100.00	100.00	458	WP_001574277.1	tetracycline efflux MFS transporter Tet(L)	NF012185.0	tetracycline efflux MFS transporter Tet(L)
23062477_S_ENT_S106	GHBODIKH_02577	gnl|Bactopia|GHBODIKH_13	41985	42632	+	catA	type A-8 chloramphenicol O-acetyltransferase	core	AMR	AMR	PHENICOL	CHLORAMPHENICOL	BLASTP	215	215	100.00	97.21	215	WP_002352254.1	type A-8 chloramphenicol O-acetyltransferase	NF000491.1	type A chloramphenicol O-acetyltransferase
23062477_S_ENT_S106	GHBODIKH_02636	gnl|Bactopia|GHBODIKH_16	3774	4280	+	dfrG	trimethoprim-resistant dihydrofolate reductase DfrG	core	AMR	AMR	TRIMETHOPRIM	TRIMETHOPRIM	BLASTP	168	165	98.18	100.00	162	WP_000868795.1	trimethoprim-resistant dihydrofolate reductase DfrG	NF000143.1	trimethoprim-resistant dihydrofolate reductase DfrG
23062477_S_ENT_S106	NA	gnl|Bactopia|GHBODIKH_17	1	426	+	erm(B)	23S rRNA (adenine(2058)-N(6))-methyltransferase Erm(B)	core	AMR	AMR	LINCOSAMIDE/MACROLIDE/STREPTOGRAMIN	CLINDAMYCIN/ERYTHROMYCIN/STREPTOGRAMIN B	PARTIAL_CONTIG_ENDX	142	245	57.96	100.00	142	WP_001038790.1	23S rRNA (adenine(2058)-N(6))-methyltransferase Erm(B)	NA	NA
23062477_S_ENT_S106	GHBODIKH_02638	gnl|Bactopia|GHBODIKH_17	734	1642	+	ant(6)-Ia	aminoglycoside nucleotidyltransferase ANT(6)-Ia	core	AMR	AMR	AMINOGLYCOSIDE	STREPTOMYCIN	EXACTP	302	302	100.00	100.00	302	WP_001255866.1	aminoglycoside nucleotidyltransferase ANT(6)-Ia	NF033084.2	aminoglycoside 6-nucleotidyltransferase
23062477_S_ENT_S106	GHBODIKH_02639	gnl|Bactopia|GHBODIKH_17	1639	2181	+	sat4	streptothricin N-acetyltransferase Sat4	core	AMR	AMR	STREPTOTHRICIN	STREPTOTHRICIN	EXACTP	180	180	100.00	100.00	180	WP_000627290.1	streptothricin N-acetyltransferase Sat4	NF000360.1	streptothricin N-acetyltransferase Sat4
23062477_S_ENT_S106	GHBODIKH_02640	gnl|Bactopia|GHBODIKH_17	2274	3068	+	aph(3')-IIIa	aminoglycoside O-phosphotransferase APH(3')-IIIa	core	AMR	AMR	AMINOGLYCOSIDE	AMIKACIN/KANAMYCIN	EXACTP	264	264	100.00	100.00	264	WP_001096887.1	aminoglycoside O-phosphotransferase APH(3')-IIIa	NF033064.0	aminoglycoside O-phosphotransferase APH(3')-IIIa
23062477_S_ENT_S106	GHBODIKH_02642	gnl|Bactopia|GHBODIKH_18	1796	2281	-	lnu(A)	lincosamide nucleotidyltransferase Lnu(A)	core	AMR	AMR	LINCOSAMIDE	LINCOSAMIDE	BLASTP	161	161	100.00	99.38	161	WP_032491106.1	lincosamide nucleotidyltransferase Lnu(A)	NF000236.1	lincosamide nucleotidyltransferase Lnu(A)
23062477_S_ENT_S106	GHBODIKH_01986	gnl|Bactopia|GHBODIKH_9	30786	32699	-	optrA	ABC-F type ribosomal protection protein OptrA	core	AMR	AMR	PHENICOL/OXAZOLIDINONE	FLORFENICOL/OXAZOLIDINONE	BLASTP	637	655	97.25	99.37	637	WP_063854496.1	ABC-F type ribosomal protection protein OptrA	NF000514.1	ABC-F type ribosomal protection protein OptrA
23062477_S_ENT_S106	GHBODIKH_01995	gnl|Bactopia|GHBODIKH_9	40635	42062	+	fexA	chloramphenicol/florfenicol efflux MFS transporter FexA	core	AMR	AMR	PHENICOL	CHLORAMPHENICOL/FLORFENICOL	BLASTP	475	475	100.00	99.16	475	WP_015585966.1	chloramphenicol/florfenicol efflux MFS transporter FexA	NF000218.1	chloramphenicol/florfenicol efflux MFS transporter FexA
Name	Protein id	Contig id	Start	Stop	Strand	Element symbol	Element name	Scope	Type	Subtype	Class	Subclass	Method	Target length	Reference sequence length	% Coverage of reference	% Identity to reference	Alignment length	Closest reference accession	Closest reference name	HMM accession	HMM description
23062880_S_ENT_S121	MEGCMDNB_00114	gnl|Bactopia|MEGCMDNB_1	112123	114294	-	copB	copper/silver-translocating P-type ATPase CopB	plus	STRESS	METAL	COPPER/SILVER	COPPER/SILVER	BLASTP	723	745	97.45	80.03	726	AFM70730.1	copper/silver-translocating P-type ATPase CopB	NA	NA
23062880_S_ENT_S121	MEGCMDNB_02108	gnl|Bactopia|MEGCMDNB_12	38741	39442	+	vanR	VanR-ABDEGLN family response regulator transcription factor	core	AMR	AMR	GLYCOPEPTIDE	VANCOMYCIN	HMM	233	235	99.57	70.09	234	WP_021418928.1	VanR-ABDEGLN family response regulator transcription factor	NF033117.2	VanR-ABDEGLN family response regulator transcription factor
23062880_S_ENT_S121	MEGCMDNB_01427	gnl|Bactopia|MEGCMDNB_5	189774	190322	+	aac(6')-I	aminoglycoside 6'-N-acetyltransferase	core	AMR	AMR	AMINOGLYCOSIDE	AMINOGLYCOSIDE	BLASTP	182	182	100.00	99.45	182	WP_002293989.1	aminoglycoside 6'-N-acetyltransferase	NF000165.3	aminoglycoside 6'-N-acetyltransferase
23062880_S_ENT_S121	MEGCMDNB_01534	gnl|Bactopia|MEGCMDNB_6	80441	81919	-	msr(C)	ABC-F type ribosomal protection protein Msr(C)	core	AMR	AMR	MACROLIDE/STREPTOGRAMIN	AZITHROMYCIN/ERYTHROMYCIN/STREPTOGRAMIN B/TYLOSIN	BLASTP	492	492	100.00	98.98	492	WP_063854349.1	ABC-F type ribosomal protection protein Msr(C)	NF000168.2	Msr family ABC-F type ribosomal protection protein
Name	Protein id	Contig id	Start	Stop	Strand	Element symbol	Element name	Scope	Type	Subtype	Class	Subclass	Method	Target length	Reference sequence length	% Coverage of reference	% Identity to reference	Alignment length	Closest reference accession	Closest reference name	HMM accession	HMM description
23065136_F_ENT_S232	BPDLHJCB_00363	gnl|Bactopia|BPDLHJCB_1	391110	392606	-	lsa(A)	ABC-F type ribosomal protection protein Lsa(A)	core	AMR	AMR	LINCOSAMIDE/STREPTOGRAMIN	LINCOSAMIDE/STREPTOGRAMIN	BLASTP	498	498	100.00	99.40	498	WP_002398829.1	ABC-F type ribosomal protection protein Lsa(A)	NF000167.2	Lsa family ABC-F type ribosomal protection protein
23065136_F_ENT_S232	BPDLHJCB_02544	gnl|Bactopia|BPDLHJCB_13	7504	8151	-	catA	type A-8 chloramphenicol O-acetyltransferase	core	AMR	AMR	PHENICOL	CHLORAMPHENICOL	BLASTP	215	215	100.00	97.21	215	WP_002352254.1	type A-8 chloramphenicol O-acetyltransferase	NF000491.1	type A chloramphenicol O-acetyltransferase
23065136_F_ENT_S232	BPDLHJCB_02546	gnl|Bactopia|BPDLHJCB_13	9193	10569	-	tet(L)	tetracycline efflux MFS transporter Tet(L)	core	AMR	AMR	TETRACYCLINE	TETRACYCLINE	EXACTP	458	458	100.00	100.00	458	WP_001574277.1	tetracycline efflux MFS transporter Tet(L)	NF012185.0	tetracycline efflux MFS transporter Tet(L)
23065136_F_ENT_S232	BPDLHJCB_02547	gnl|Bactopia|BPDLHJCB_13	10763	12682	-	tet(M)	tetracycline resistance ribosomal protection protein Tet(M)	core	AMR	AMR	TETRACYCLINE	TETRACYCLINE	EXACTP	639	639	100.00	100.00	639	WP_001574275.1	tetracycline resistance ribosomal protection protein Tet(M)	NF012155.1	tetracycline resistance ribosomal protection protein Tet(M)
23065136_F_ENT_S232	NA	gnl|Bactopia|BPDLHJCB_15	2	436	+	erm(B)	23S rRNA (adenine(2058)-N(6))-methyltransferase Erm(B)	core	AMR	AMR	LINCOSAMIDE/MACROLIDE/STREPTOGRAMIN	CLINDAMYCIN/ERYTHROMYCIN/STREPTOGRAMIN B	PARTIAL_CONTIG_ENDX	145	245	59.18	100.00	145	WP_001038795.1	23S rRNA (adenine(2058)-N(6))-methyltransferase Erm(B)	NA	NA
23065136_F_ENT_S232	BPDLHJCB_02650	gnl|Bactopia|BPDLHJCB_17	13841	15973	+	tcrB	copper-translocating P-type ATPase TcrB	plus	STRESS	METAL	COPPER	COPPER	BLASTP	710	710	100.00	99.86	710	AAL05407.1	copper-translocating P-type ATPase TcrB	NA	NA
23065136_F_ENT_S232	BPDLHJCB_02659	gnl|Bactopia|BPDLHJCB_18	1057	1866	+	spw	ANT(9) family aminoglycoside nucleotidyltransferase Spw	core	AMR	AMR	AMINOGLYCOSIDE	AMINOGLYCOSIDE	EXACTP	269	269	100.00	100.00	269	WP_002294509.1	ANT(9) family aminoglycoside nucleotidyltransferase Spw	NF012212.1	ANT(9) family aminoglycoside nucleotidyltransferase
23065136_F_ENT_S232	BPDLHJCB_02662	gnl|Bactopia|BPDLHJCB_18	3933	5417	+	lsa(E)	ABC-F type ribosomal protection protein Lsa(E)	core	AMR	AMR	LINCOSAMIDE/STREPTOGRAMIN	LINCOSAMIDE/STREPTOGRAMIN	EXACTP	494	494	100.00	100.00	494	WP_002294513.1	ABC-F type ribosomal protection protein Lsa(E)	NF000167.2	Lsa family ABC-F type ribosomal protection protein
23065136_F_ENT_S232	BPDLHJCB_02663	gnl|Bactopia|BPDLHJCB_18	5471	6274	+	lnu(B)	lincosamide nucleotidyltransferase Lnu(B)	core	AMR	AMR	LINCOSAMIDE	LINCOSAMIDE	EXACTP	267	267	100.00	100.00	267	WP_002294514.1	lincosamide nucleotidyltransferase Lnu(B)	NF000235.3	lincosamide nucleotidyltransferase Lnu(B)
23065136_F_ENT_S232	BPDLHJCB_02669	gnl|Bactopia|BPDLHJCB_18	10681	12120	+	aac(6')-Ie/aph(2'')-Ia	bifunctional aminoglycoside N-acetyltransferase AAC(6')-Ie/aminoglycoside O-phosphotransferase APH(2'')-Ia	core	AMR	AMR	AMINOGLYCOSIDE	AMIKACIN/GENTAMICIN/KANAMYCIN/TOBRAMYCIN	EXACTP	479	479	100.00	100.00	479	WP_001028144.1	bifunctional aminoglycoside N-acetyltransferase AAC(6')-Ie/aminoglycoside O-phosphotransferase APH(2'')-Ia	NF000508.1	aminoglycoside O-phosphotransferase APH(2'')-Ia
23065136_F_ENT_S232	BPDLHJCB_02672	gnl|Bactopia|BPDLHJCB_19	920	1651	+	erm(A)	23S rRNA (adenine(2058)-N(6))-methyltransferase Erm(A)	core	AMR	AMR	LINCOSAMIDE/MACROLIDE	AZITHROMYCIN/CLARITHROMYCIN/CLINDAMYCIN/ERYTHROMYCIN/TELITHROMYCIN	HMM	243	243	99.59	85.54	242	WP_001072201.1	23S rRNA (adenine(2058)-N(6))-methyltransferase Erm(A)	NF012222.1	23S rRNA (adenine(2058)-N(6))-methyltransferase Erm(A)
23065136_F_ENT_S232	BPDLHJCB_02674	gnl|Bactopia|BPDLHJCB_19	3068	4981	-	optrA	ABC-F type ribosomal protection protein OptrA	core	AMR	AMR	PHENICOL/OXAZOLIDINONE	FLORFENICOL/OXAZOLIDINONE	BLASTP	637	655	97.25	99.69	637	WP_063854496.1	ABC-F type ribosomal protection protein OptrA	NF000514.1	ABC-F type ribosomal protection protein OptrA
23065136_F_ENT_S232	BPDLHJCB_02676	gnl|Bactopia|BPDLHJCB_19	5723	7150	-	fexA	chloramphenicol/florfenicol efflux MFS transporter FexA	core	AMR	AMR	PHENICOL	CHLORAMPHENICOL/FLORFENICOL	BLASTP	475	475	100.00	98.95	475	WP_015585966.1	chloramphenicol/florfenicol efflux MFS transporter FexA	NF000218.1	chloramphenicol/florfenicol efflux MFS transporter FexA
23065136_F_ENT_S232	BPDLHJCB_02683	gnl|Bactopia|BPDLHJCB_20	3744	4250	+	dfrG	trimethoprim-resistant dihydrofolate reductase DfrG	core	AMR	AMR	TRIMETHOPRIM	TRIMETHOPRIM	BLASTP	168	165	98.18	100.00	162	WP_000868795.1	trimethoprim-resistant dihydrofolate reductase DfrG	NF000143.1	trimethoprim-resistant dihydrofolate reductase DfrG
23065136_F_ENT_S232	BPDLHJCB_02691	gnl|Bactopia|BPDLHJCB_22	396	938	+	sat4	streptothricin N-acetyltransferase Sat4	core	AMR	AMR	STREPTOTHRICIN	STREPTOTHRICIN	EXACTP	180	180	100.00	100.00	180	WP_000627290.1	streptothricin N-acetyltransferase Sat4	NF000360.1	streptothricin N-acetyltransferase Sat4
23065136_F_ENT_S232	BPDLHJCB_02692	gnl|Bactopia|BPDLHJCB_22	1031	1825	+	aph(3')-IIIa	aminoglycoside O-phosphotransferase APH(3')-IIIa	core	AMR	AMR	AMINOGLYCOSIDE	AMIKACIN/KANAMYCIN	EXACTP	264	264	100.00	100.00	264	WP_001096887.1	aminoglycoside O-phosphotransferase APH(3')-IIIa	NF033064.0	aminoglycoside O-phosphotransferase APH(3')-IIIa
Name	Protein id	Contig id	Start	Stop	Strand	Element symbol	Element name	Scope	Type	Subtype	Class	Subclass	Method	Target length	Reference sequence length	% Coverage of reference	% Identity to reference	Alignment length	Closest reference accession	Closest reference name	HMM accession	HMM description
23067068_F_ENT_S229	PGIOOIDD_02480	gnl|Bactopia|PGIOOIDD_12	35925	36707	+	ant(9)-Ia	aminoglycoside nucleotidyltransferase ANT(9)-Ia	core	AMR	AMR	AMINOGLYCOSIDE	SPECTINOMYCIN	EXACTP	260	260	100.00	100.00	260	WP_000067268.1	aminoglycoside nucleotidyltransferase ANT(9)-Ia	NF012212.1	ANT(9) family aminoglycoside nucleotidyltransferase
23067068_F_ENT_S229	PGIOOIDD_02481	gnl|Bactopia|PGIOOIDD_12	36832	37563	-	erm(A)	23S rRNA (adenine(2058)-N(6))-methyltransferase Erm(A)	core	AMR	AMR	LINCOSAMIDE/MACROLIDE	AZITHROMYCIN/CLARITHROMYCIN/CLINDAMYCIN/ERYTHROMYCIN/TELITHROMYCIN	HMM	243	243	99.59	85.54	242	WP_001072201.1	23S rRNA (adenine(2058)-N(6))-methyltransferase Erm(A)	NF012222.1	23S rRNA (adenine(2058)-N(6))-methyltransferase Erm(A)
23067068_F_ENT_S229	PGIOOIDD_02483	gnl|Bactopia|PGIOOIDD_13	841	2268	+	fexA	chloramphenicol/florfenicol efflux MFS transporter FexA	core	AMR	AMR	PHENICOL	CHLORAMPHENICOL/FLORFENICOL	BLASTP	475	475	100.00	98.95	475	WP_015585966.1	chloramphenicol/florfenicol efflux MFS transporter FexA	NF000218.1	chloramphenicol/florfenicol efflux MFS transporter FexA
23067068_F_ENT_S229	NA	gnl|Bactopia|PGIOOIDD_13	2956	4920	+	optrA	ABC-F type ribosomal protection protein OptrA	core	AMR	AMR	PHENICOL/OXAZOLIDINONE	FLORFENICOL/OXAZOLIDINONE	EXACTX	655	655	100.00	100.00	655	WP_063854496.1	ABC-F type ribosomal protection protein OptrA	NF000514.1	ABC-F type ribosomal protection protein OptrA
23067068_F_ENT_S229	PGIOOIDD_02524	gnl|Bactopia|PGIOOIDD_14	7504	8151	-	catA	type A-8 chloramphenicol O-acetyltransferase	core	AMR	AMR	PHENICOL	CHLORAMPHENICOL	BLASTP	215	215	100.00	97.21	215	WP_002352254.1	type A-8 chloramphenicol O-acetyltransferase	NF000491.1	type A chloramphenicol O-acetyltransferase
23067068_F_ENT_S229	PGIOOIDD_02526	gnl|Bactopia|PGIOOIDD_14	9193	10569	-	tet(L)	tetracycline efflux MFS transporter Tet(L)	core	AMR	AMR	TETRACYCLINE	TETRACYCLINE	EXACTP	458	458	100.00	100.00	458	WP_001574277.1	tetracycline efflux MFS transporter Tet(L)	NF012185.0	tetracycline efflux MFS transporter Tet(L)
23067068_F_ENT_S229	PGIOOIDD_02527	gnl|Bactopia|PGIOOIDD_14	10763	12682	-	tet(M)	tetracycline resistance ribosomal protection protein Tet(M)	core	AMR	AMR	TETRACYCLINE	TETRACYCLINE	EXACTP	639	639	100.00	100.00	639	WP_001574275.1	tetracycline resistance ribosomal protection protein Tet(M)	NF012155.1	tetracycline resistance ribosomal protection protein Tet(M)
23067068_F_ENT_S229	NA	gnl|Bactopia|PGIOOIDD_17	2	436	+	erm(B)	23S rRNA (adenine(2058)-N(6))-methyltransferase Erm(B)	core	AMR	AMR	LINCOSAMIDE/MACROLIDE/STREPTOGRAMIN	CLINDAMYCIN/ERYTHROMYCIN/STREPTOGRAMIN B	PARTIAL_CONTIG_ENDX	145	245	59.18	100.00	145	WP_001038795.1	23S rRNA (adenine(2058)-N(6))-methyltransferase Erm(B)	NA	NA
23067068_F_ENT_S229	PGIOOIDD_02637	gnl|Bactopia|PGIOOIDD_18	13865	15997	+	tcrB	copper-translocating P-type ATPase TcrB	plus	STRESS	METAL	COPPER	COPPER	BLASTP	710	710	100.00	99.86	710	AAL05407.1	copper-translocating P-type ATPase TcrB	NA	NA
23067068_F_ENT_S229	PGIOOIDD_02645	gnl|Bactopia|PGIOOIDD_19	155	811	+	ant(6)-Ia	aminoglycoside nucleotidyltransferase ANT(6)-Ia	core	AMR	AMR	AMINOGLYCOSIDE	STREPTOMYCIN	PARTIALP	218	287	75.96	100.00	218	WP_002294505.1	aminoglycoside nucleotidyltransferase ANT(6)-Ia	NA	NA
23067068_F_ENT_S229	PGIOOIDD_02647	gnl|Bactopia|PGIOOIDD_19	1514	2323	+	spw	ANT(9) family aminoglycoside nucleotidyltransferase Spw	core	AMR	AMR	AMINOGLYCOSIDE	AMINOGLYCOSIDE	EXACTP	269	269	100.00	100.00	269	WP_002294509.1	ANT(9) family aminoglycoside nucleotidyltransferase Spw	NF012212.1	ANT(9) family aminoglycoside nucleotidyltransferase
23067068_F_ENT_S229	PGIOOIDD_02650	gnl|Bactopia|PGIOOIDD_19	4390	5874	+	lsa(E)	ABC-F type ribosomal protection protein Lsa(E)	core	AMR	AMR	LINCOSAMIDE/STREPTOGRAMIN	LINCOSAMIDE/STREPTOGRAMIN	EXACTP	494	494	100.00	100.00	494	WP_002294513.1	ABC-F type ribosomal protection protein Lsa(E)	NF000167.2	Lsa family ABC-F type ribosomal protection protein
23067068_F_ENT_S229	PGIOOIDD_02651	gnl|Bactopia|PGIOOIDD_19	5928	6731	+	lnu(B)	lincosamide nucleotidyltransferase Lnu(B)	core	AMR	AMR	LINCOSAMIDE	LINCOSAMIDE	EXACTP	267	267	100.00	100.00	267	WP_002294514.1	lincosamide nucleotidyltransferase Lnu(B)	NF000235.3	lincosamide nucleotidyltransferase Lnu(B)
23067068_F_ENT_S229	PGIOOIDD_02657	gnl|Bactopia|PGIOOIDD_19	11138	12577	+	aac(6')-Ie/aph(2'')-Ia	bifunctional aminoglycoside N-acetyltransferase AAC(6')-Ie/aminoglycoside O-phosphotransferase APH(2'')-Ia	core	AMR	AMR	AMINOGLYCOSIDE	AMIKACIN/GENTAMICIN/KANAMYCIN/TOBRAMYCIN	EXACTP	479	479	100.00	100.00	479	WP_001028144.1	bifunctional aminoglycoside N-acetyltransferase AAC(6')-Ie/aminoglycoside O-phosphotransferase APH(2'')-Ia	NF000508.1	aminoglycoside O-phosphotransferase APH(2'')-Ia
23067068_F_ENT_S229	PGIOOIDD_01227	gnl|Bactopia|PGIOOIDD_2	453286	454782	-	lsa(A)	ABC-F type ribosomal protection protein Lsa(A)	core	AMR	AMR	LINCOSAMIDE/STREPTOGRAMIN	LINCOSAMIDE/STREPTOGRAMIN	BLASTP	498	498	100.00	99.00	498	WP_002365053.1	ABC-F type ribosomal protection protein Lsa(A)	NF000167.2	Lsa family ABC-F type ribosomal protection protein
23067068_F_ENT_S229	PGIOOIDD_01308	gnl|Bactopia|PGIOOIDD_2	531410	532114	-	vanR	VanR-ABDEGLN family response regulator transcription factor	core	AMR	AMR	GLYCOPEPTIDE	VANCOMYCIN	HMM	234	233	99.57	67.09	234	WP_003436401.1	VanR-ABDEGLN family response regulator transcription factor	NF033117.2	VanR-ABDEGLN family response regulator transcription factor
23067068_F_ENT_S229	PGIOOIDD_02676	gnl|Bactopia|PGIOOIDD_21	3764	4270	+	dfrG	trimethoprim-resistant dihydrofolate reductase DfrG	core	AMR	AMR	TRIMETHOPRIM	TRIMETHOPRIM	BLASTP	168	165	98.18	100.00	162	WP_000868795.1	trimethoprim-resistant dihydrofolate reductase DfrG	NF000143.1	trimethoprim-resistant dihydrofolate reductase DfrG
23067068_F_ENT_S229	PGIOOIDD_02679	gnl|Bactopia|PGIOOIDD_22	33	734	+	ant(6)-Ia	aminoglycoside nucleotidyltransferase ANT(6)-Ia	core	AMR	AMR	AMINOGLYCOSIDE	STREPTOMYCIN	PARTIALP	233	302	77.15	100.00	233	WP_001255866.1	aminoglycoside nucleotidyltransferase ANT(6)-Ia	NA	NA
23067068_F_ENT_S229	PGIOOIDD_02680	gnl|Bactopia|PGIOOIDD_22	731	1273	+	sat4	streptothricin N-acetyltransferase Sat4	core	AMR	AMR	STREPTOTHRICIN	STREPTOTHRICIN	EXACTP	180	180	100.00	100.00	180	WP_000627290.1	streptothricin N-acetyltransferase Sat4	NF000360.1	streptothricin N-acetyltransferase Sat4
23067068_F_ENT_S229	PGIOOIDD_02681	gnl|Bactopia|PGIOOIDD_22	1366	2160	+	aph(3')-IIIa	aminoglycoside O-phosphotransferase APH(3')-IIIa	core	AMR	AMR	AMINOGLYCOSIDE	AMIKACIN/KANAMYCIN	EXACTP	264	264	100.00	100.00	264	WP_001096887.1	aminoglycoside O-phosphotransferase APH(3')-IIIa	NF033064.0	aminoglycoside O-phosphotransferase APH(3')-IIIa
Name	Protein id	Contig id	Start	Stop	Strand	Element symbol	Element name	Scope	Type	Subtype	Class	Subclass	Method	Target length	Reference sequence length	% Coverage of reference	% Identity to reference	Alignment length	Closest reference accession	Closest reference name	HMM accession	HMM description
23077594_S_ENT_S67	LAGGKFBO_02537	gnl|Bactopia|LAGGKFBO_13	488	1336	-	str	streptomycin adenylyltransferase Str	core	AMR	AMR	AMINOGLYCOSIDE	STREPTOMYCIN	EXACTP	282	282	100.00	100.00	282	WP_001258486.1	streptomycin adenylyltransferase Str	NF000062.1	streptomycin adenylyltransferase Str
23077594_S_ENT_S67	LAGGKFBO_02565	gnl|Bactopia|LAGGKFBO_13	27855	29774	+	tet(M)	tetracycline resistance ribosomal protection protein Tet(M)	core	AMR	AMR	TETRACYCLINE	TETRACYCLINE	EXACTP	639	639	100.00	100.00	639	WP_001574275.1	tetracycline resistance ribosomal protection protein Tet(M)	NF012155.1	tetracycline resistance ribosomal protection protein Tet(M)
23077594_S_ENT_S67	LAGGKFBO_02566	gnl|Bactopia|LAGGKFBO_13	29968	31344	+	tet(L)	tetracycline efflux MFS transporter Tet(L)	core	AMR	AMR	TETRACYCLINE	TETRACYCLINE	EXACTP	458	458	100.00	100.00	458	WP_001574277.1	tetracycline efflux MFS transporter Tet(L)	NF012185.0	tetracycline efflux MFS transporter Tet(L)
23077594_S_ENT_S67	LAGGKFBO_02568	gnl|Bactopia|LAGGKFBO_13	32386	33033	+	catA	type A-8 chloramphenicol O-acetyltransferase	core	AMR	AMR	PHENICOL	CHLORAMPHENICOL	BLASTP	215	215	100.00	97.21	215	WP_002352254.1	type A-8 chloramphenicol O-acetyltransferase	NF000491.1	type A chloramphenicol O-acetyltransferase
23077594_S_ENT_S67	LAGGKFBO_02577	gnl|Bactopia|LAGGKFBO_13	41162	41899	+	erm(B)	23S rRNA (adenine(2058)-N(6))-methyltransferase Erm(B)	core	AMR	AMR	LINCOSAMIDE/MACROLIDE/STREPTOGRAMIN	CLINDAMYCIN/ERYTHROMYCIN/STREPTOGRAMIN B	EXACTP	245	245	100.00	100.00	245	WP_001038795.1	23S rRNA (adenine(2058)-N(6))-methyltransferase Erm(B)	NF012220.1	23S rRNA (adenine(2058)-N(6))-methyltransferase Erm(B)
23077594_S_ENT_S67	LAGGKFBO_00519	gnl|Bactopia|LAGGKFBO_2	29913	30716	-	lnu(G)	lincosamide nucleotidyltransferase Lnu(G)	core	AMR	AMR	LINCOSAMIDE	LINCOSAMIDE	BLASTP	267	267	100.00	97.75	267	WP_002333496.1	lincosamide nucleotidyltransferase Lnu(G)	NF033182.0	lincosamide nucleotidyltransferase Lnu(G)
23077594_S_ENT_S67	LAGGKFBO_01651	gnl|Bactopia|LAGGKFBO_6	89375	90871	-	lsa(A)	ABC-F type ribosomal protection protein Lsa(A)	core	AMR	AMR	LINCOSAMIDE/STREPTOGRAMIN	LINCOSAMIDE/STREPTOGRAMIN	BLASTP	498	498	100.00	99.60	498	WP_002398829.1	ABC-F type ribosomal protection protein Lsa(A)	NF000167.2	Lsa family ABC-F type ribosomal protection protein
Name	Protein id	Contig id	Start	Stop	Strand	Element symbol	Element name	Scope	Type	Subtype	Class	Subclass	Method	Target length	Reference sequence length	% Coverage of reference	% Identity to reference	Alignment length	Closest reference accession	Closest reference name	HMM accession	HMM description
23077615_S_ENT_S71	ENBEHOMJ_01068	gnl|Bactopia|ENBEHOMJ_2	357309	358805	-	lsa(A)	ABC-F type ribosomal protection protein Lsa(A)	core	AMR	AMR	LINCOSAMIDE/STREPTOGRAMIN	LINCOSAMIDE/STREPTOGRAMIN	BLASTP	498	498	100.00	99.20	498	WP_002398829.1	ABC-F type ribosomal protection protein Lsa(A)	NF000167.2	Lsa family ABC-F type ribosomal protection protein
Name	Protein id	Contig id	Start	Stop	Strand	Element symbol	Element name	Scope	Type	Subtype	Class	Subclass	Method	Target length	Reference sequence length	% Coverage of reference	% Identity to reference	Alignment length	Closest reference accession	Closest reference name	HMM accession	HMM description
23078472_F_ENT_S256	DGHIBLNL_02600	gnl|Bactopia|DGHIBLNL_15	18751	20670	+	tet(M)	tetracycline resistance ribosomal protection protein Tet(M)	core	AMR	AMR	TETRACYCLINE	TETRACYCLINE	EXACTP	639	639	100.00	100.00	639	WP_001574275.1	tetracycline resistance ribosomal protection protein Tet(M)	NF012155.1	tetracycline resistance ribosomal protection protein Tet(M)
23078472_F_ENT_S256	DGHIBLNL_02601	gnl|Bactopia|DGHIBLNL_15	20864	22240	+	tet(L)	tetracycline efflux MFS transporter Tet(L)	core	AMR	AMR	TETRACYCLINE	TETRACYCLINE	EXACTP	458	458	100.00	100.00	458	WP_001574277.1	tetracycline efflux MFS transporter Tet(L)	NF012185.0	tetracycline efflux MFS transporter Tet(L)
23078472_F_ENT_S256	DGHIBLNL_02603	gnl|Bactopia|DGHIBLNL_15	23282	23929	+	catA	type A-8 chloramphenicol O-acetyltransferase	core	AMR	AMR	PHENICOL	CHLORAMPHENICOL	BLASTP	215	215	100.00	97.21	215	WP_002352254.1	type A-8 chloramphenicol O-acetyltransferase	NF000491.1	type A chloramphenicol O-acetyltransferase
23078472_F_ENT_S256	DGHIBLNL_02640	gnl|Bactopia|DGHIBLNL_17	7698	9830	-	tcrB	copper-translocating P-type ATPase TcrB	plus	STRESS	METAL	COPPER	COPPER	BLASTP	710	710	100.00	99.86	710	AAL05407.1	copper-translocating P-type ATPase TcrB	NA	NA
23078472_F_ENT_S256	DGHIBLNL_00644	gnl|Bactopia|DGHIBLNL_2	211181	212677	-	lsa(A)	ABC-F type ribosomal protection protein Lsa(A)	core	AMR	AMR	LINCOSAMIDE/STREPTOGRAMIN	LINCOSAMIDE/STREPTOGRAMIN	BLASTP	498	498	100.00	99.80	498	WP_002398829.1	ABC-F type ribosomal protection protein Lsa(A)	NF000167.2	Lsa family ABC-F type ribosomal protection protein
23078472_F_ENT_S256	DGHIBLNL_02693	gnl|Bactopia|DGHIBLNL_20	4145	4882	+	erm(B)	23S rRNA (adenine(2058)-N(6))-methyltransferase Erm(B)	core	AMR	AMR	LINCOSAMIDE/MACROLIDE/STREPTOGRAMIN	CLINDAMYCIN/ERYTHROMYCIN/STREPTOGRAMIN B	EXACTP	245	245	100.00	100.00	245	WP_001038795.1	23S rRNA (adenine(2058)-N(6))-methyltransferase Erm(B)	NF012220.1	23S rRNA (adenine(2058)-N(6))-methyltransferase Erm(B)
23078472_F_ENT_S256	NA	gnl|Bactopia|DGHIBLNL_21	1782	3746	-	optrA	ABC-F type ribosomal protection protein OptrA	core	AMR	AMR	PHENICOL/OXAZOLIDINONE	FLORFENICOL/OXAZOLIDINONE	EXACTX	655	655	100.00	100.00	655	WP_063854496.1	ABC-F type ribosomal protection protein OptrA	NF000514.1	ABC-F type ribosomal protection protein OptrA
23078472_F_ENT_S256	DGHIBLNL_02700	gnl|Bactopia|DGHIBLNL_21	4434	5861	-	fexA	chloramphenicol/florfenicol efflux MFS transporter FexA	core	AMR	AMR	PHENICOL	CHLORAMPHENICOL/FLORFENICOL	BLASTP	475	475	100.00	98.95	475	WP_015585966.1	chloramphenicol/florfenicol efflux MFS transporter FexA	NF000218.1	chloramphenicol/florfenicol efflux MFS transporter FexA
23078472_F_ENT_S256	DGHIBLNL_02705	gnl|Bactopia|DGHIBLNL_22	3622	4404	+	ant(9)-Ia	aminoglycoside nucleotidyltransferase ANT(9)-Ia	core	AMR	AMR	AMINOGLYCOSIDE	SPECTINOMYCIN	EXACTP	260	260	100.00	100.00	260	WP_000067268.1	aminoglycoside nucleotidyltransferase ANT(9)-Ia	NF012212.1	ANT(9) family aminoglycoside nucleotidyltransferase
23078472_F_ENT_S256	DGHIBLNL_02706	gnl|Bactopia|DGHIBLNL_22	4529	5260	-	erm(A)	23S rRNA (adenine(2058)-N(6))-methyltransferase Erm(A)	core	AMR	AMR	LINCOSAMIDE/MACROLIDE	AZITHROMYCIN/CLARITHROMYCIN/CLINDAMYCIN/ERYTHROMYCIN/TELITHROMYCIN	HMM	243	243	99.59	85.54	242	WP_001072201.1	23S rRNA (adenine(2058)-N(6))-methyltransferase Erm(A)	NF012222.1	23S rRNA (adenine(2058)-N(6))-methyltransferase Erm(A)
23078472_F_ENT_S256	DGHIBLNL_02728	gnl|Bactopia|DGHIBLNL_26	1237	2676	+	aac(6')-Ie/aph(2'')-Ia	bifunctional aminoglycoside N-acetyltransferase AAC(6')-Ie/aminoglycoside O-phosphotransferase APH(2'')-Ia	core	AMR	AMR	AMINOGLYCOSIDE	AMIKACIN/GENTAMICIN/KANAMYCIN/TOBRAMYCIN	EXACTP	479	479	100.00	100.00	479	WP_001028144.1	bifunctional aminoglycoside N-acetyltransferase AAC(6')-Ie/aminoglycoside O-phosphotransferase APH(2'')-Ia	NF000508.1	aminoglycoside O-phosphotransferase APH(2'')-Ia
23078472_F_ENT_S256	NA	gnl|Bactopia|DGHIBLNL_26	2822	3184	+	catA	type A-9 chloramphenicol O-acetyltransferase	core	AMR	AMR	PHENICOL	CHLORAMPHENICOL	PARTIAL_CONTIG_ENDX	121	216	56.02	99.17	121	WP_001010387.1	type A-9 chloramphenicol O-acetyltransferase	NA	NA
23078472_F_ENT_S256	DGHIBLNL_02730	gnl|Bactopia|DGHIBLNL_27	1065	1550	-	lnu(A)	lincosamide nucleotidyltransferase Lnu(A)	core	AMR	AMR	LINCOSAMIDE	LINCOSAMIDE	BLASTP	161	161	100.00	99.38	161	WP_032491106.1	lincosamide nucleotidyltransferase Lnu(A)	NF000236.1	lincosamide nucleotidyltransferase Lnu(A)
Name	Protein id	Contig id	Start	Stop	Strand	Element symbol	Element name	Scope	Type	Subtype	Class	Subclass	Method	Target length	Reference sequence length	% Coverage of reference	% Identity to reference	Alignment length	Closest reference accession	Closest reference name	HMM accession	HMM description
23095499_S_ENT_S258	PFCOKGBM_00677	gnl|Bactopia|PFCOKGBM_1	747649	749145	-	lsa(A)	ABC-F type ribosomal protection protein Lsa(A)	core	AMR	AMR	LINCOSAMIDE/STREPTOGRAMIN	LINCOSAMIDE/STREPTOGRAMIN	BLASTP	498	498	100.00	99.40	498	WP_002398829.1	ABC-F type ribosomal protection protein Lsa(A)	NF000167.2	Lsa family ABC-F type ribosomal protection protein
23095499_S_ENT_S258	PFCOKGBM_02728	gnl|Bactopia|PFCOKGBM_12	1057	1866	+	spw	ANT(9) family aminoglycoside nucleotidyltransferase Spw	core	AMR	AMR	AMINOGLYCOSIDE	AMINOGLYCOSIDE	EXACTP	269	269	100.00	100.00	269	WP_002294509.1	ANT(9) family aminoglycoside nucleotidyltransferase Spw	NF012212.1	ANT(9) family aminoglycoside nucleotidyltransferase
23095499_S_ENT_S258	PFCOKGBM_02731	gnl|Bactopia|PFCOKGBM_12	3933	5417	+	lsa(E)	ABC-F type ribosomal protection protein Lsa(E)	core	AMR	AMR	LINCOSAMIDE/STREPTOGRAMIN	LINCOSAMIDE/STREPTOGRAMIN	EXACTP	494	494	100.00	100.00	494	WP_002294513.1	ABC-F type ribosomal protection protein Lsa(E)	NF000167.2	Lsa family ABC-F type ribosomal protection protein
23095499_S_ENT_S258	PFCOKGBM_02732	gnl|Bactopia|PFCOKGBM_12	5471	6274	+	lnu(B)	lincosamide nucleotidyltransferase Lnu(B)	core	AMR	AMR	LINCOSAMIDE	LINCOSAMIDE	EXACTP	267	267	100.00	100.00	267	WP_002294514.1	lincosamide nucleotidyltransferase Lnu(B)	NF000235.3	lincosamide nucleotidyltransferase Lnu(B)
23095499_S_ENT_S258	PFCOKGBM_02738	gnl|Bactopia|PFCOKGBM_12	10681	12120	+	aac(6')-Ie/aph(2'')-Ia	bifunctional aminoglycoside N-acetyltransferase AAC(6')-Ie/aminoglycoside O-phosphotransferase APH(2'')-Ia	core	AMR	AMR	AMINOGLYCOSIDE	AMIKACIN/GENTAMICIN/KANAMYCIN/TOBRAMYCIN	EXACTP	479	479	100.00	100.00	479	WP_001028144.1	bifunctional aminoglycoside N-acetyltransferase AAC(6')-Ie/aminoglycoside O-phosphotransferase APH(2'')-Ia	NF000508.1	aminoglycoside O-phosphotransferase APH(2'')-Ia
23095499_S_ENT_S258	PFCOKGBM_02752	gnl|Bactopia|PFCOKGBM_15	4001	4507	+	dfrG	trimethoprim-resistant dihydrofolate reductase DfrG	core	AMR	AMR	TRIMETHOPRIM	TRIMETHOPRIM	BLASTP	168	165	98.18	100.00	162	WP_000868795.1	trimethoprim-resistant dihydrofolate reductase DfrG	NF000143.1	trimethoprim-resistant dihydrofolate reductase DfrG
23095499_S_ENT_S258	PFCOKGBM_02756	gnl|Bactopia|PFCOKGBM_17	408	950	+	sat4	streptothricin N-acetyltransferase Sat4	core	AMR	AMR	STREPTOTHRICIN	STREPTOTHRICIN	EXACTP	180	180	100.00	100.00	180	WP_000627290.1	streptothricin N-acetyltransferase Sat4	NF000360.1	streptothricin N-acetyltransferase Sat4
23095499_S_ENT_S258	PFCOKGBM_02757	gnl|Bactopia|PFCOKGBM_17	1043	1837	+	aph(3')-IIIa	aminoglycoside O-phosphotransferase APH(3')-IIIa	core	AMR	AMR	AMINOGLYCOSIDE	AMIKACIN/KANAMYCIN	EXACTP	264	264	100.00	100.00	264	WP_001096887.1	aminoglycoside O-phosphotransferase APH(3')-IIIa	NF033064.0	aminoglycoside O-phosphotransferase APH(3')-IIIa
23095499_S_ENT_S258	PFCOKGBM_02758	gnl|Bactopia|PFCOKGBM_18	253	990	+	erm(B)	23S rRNA (adenine(2058)-N(6))-methyltransferase Erm(B)	core	AMR	AMR	LINCOSAMIDE/MACROLIDE/STREPTOGRAMIN	CLINDAMYCIN/ERYTHROMYCIN/STREPTOGRAMIN B	EXACTP	245	245	100.00	100.00	245	WP_002292226.1	23S rRNA (adenine(2058)-N(6))-methyltransferase Erm(B)	NF012220.1	23S rRNA (adenine(2058)-N(6))-methyltransferase Erm(B)
23095499_S_ENT_S258	NA	gnl|Bactopia|PFCOKGBM_18	1295	1780	+	ant(6)-Ia	aminoglycoside nucleotidyltransferase ANT(6)-Ia	core	AMR	AMR	AMINOGLYCOSIDE	STREPTOMYCIN	PARTIAL_CONTIG_ENDX	162	302	53.64	100.00	162	WP_001255866.1	aminoglycoside nucleotidyltransferase ANT(6)-Ia	NA	NA
23095499_S_ENT_S258	PFCOKGBM_02637	gnl|Bactopia|PFCOKGBM_9	3566	4213	-	catA	type A-8 chloramphenicol O-acetyltransferase	core	AMR	AMR	PHENICOL	CHLORAMPHENICOL	BLASTP	215	215	100.00	97.21	215	WP_002352254.1	type A-8 chloramphenicol O-acetyltransferase	NF000491.1	type A chloramphenicol O-acetyltransferase
23095499_S_ENT_S258	PFCOKGBM_02639	gnl|Bactopia|PFCOKGBM_9	5255	6631	-	tet(L)	tetracycline efflux MFS transporter Tet(L)	core	AMR	AMR	TETRACYCLINE	TETRACYCLINE	EXACTP	458	458	100.00	100.00	458	WP_001574277.1	tetracycline efflux MFS transporter Tet(L)	NF012185.0	tetracycline efflux MFS transporter Tet(L)
23095499_S_ENT_S258	PFCOKGBM_02640	gnl|Bactopia|PFCOKGBM_9	6825	8744	-	tet(M)	tetracycline resistance ribosomal protection protein Tet(M)	core	AMR	AMR	TETRACYCLINE	TETRACYCLINE	EXACTP	639	639	100.00	100.00	639	WP_001574275.1	tetracycline resistance ribosomal protection protein Tet(M)	NF012155.1	tetracycline resistance ribosomal protection protein Tet(M)
23095499_S_ENT_S258	PFCOKGBM_02678	gnl|Bactopia|PFCOKGBM_9	41915	44047	+	tcrB	copper-translocating P-type ATPase TcrB	plus	STRESS	METAL	COPPER	COPPER	BLASTP	710	710	100.00	99.86	710	AAL05407.1	copper-translocating P-type ATPase TcrB	NA	NA
Name	Protein id	Contig id	Start	Stop	Strand	Element symbol	Element name	Scope	Type	Subtype	Class	Subclass	Method	Target length	Reference sequence length	% Coverage of reference	% Identity to reference	Alignment length	Closest reference accession	Closest reference name	HMM accession	HMM description
23098082_S_ENT_S257	JLOGFGLB_02367	gnl|Bactopia|JLOGFGLB_12	70306	70854	-	aac(6')-I	aminoglycoside 6'-N-acetyltransferase	core	AMR	AMR	AMINOGLYCOSIDE	AMINOGLYCOSIDE	EXACTP	182	182	100.00	100.00	182	WP_002293569.1	aminoglycoside 6'-N-acetyltransferase	NF000165.3	aminoglycoside 6'-N-acetyltransferase
23098082_S_ENT_S257	JLOGFGLB_00391	gnl|Bactopia|JLOGFGLB_2	28876	31086	-	copB	copper/silver-translocating P-type ATPase CopB	plus	STRESS	METAL	COPPER/SILVER	COPPER/SILVER	BLASTP	736	745	97.45	80.22	733	AFM70730.1	copper/silver-translocating P-type ATPase CopB	NA	NA
23098082_S_ENT_S257	JLOGFGLB_01341	gnl|Bactopia|JLOGFGLB_5	79720	81198	-	msr(C)	ABC-F type ribosomal protection protein Msr(C)	core	AMR	AMR	MACROLIDE/STREPTOGRAMIN	AZITHROMYCIN/ERYTHROMYCIN/STREPTOGRAMIN B/TYLOSIN	BLASTP	492	492	100.00	96.75	492	WP_002314314.1	ABC-F type ribosomal protection protein Msr(C)	NF000168.2	Msr family ABC-F type ribosomal protection protein
